# Supplementary material for: Poly[tetra­aqua­bis­(μ4-thio­phene-2,5-dicarboxyl­ato)(μ2-thio­phene-2,5-dicarboxyl­ato)dieuropium(III)]
Source: Acta Crystallogr Sect E Struct Rep Online. 2012 Jul 4;68(Pt 8):m1024. doi: 10.1107/S1600536812029546 (PMC3414099; doi:10.1107/S1600536812029546)
Supplement: Supplementary file 1 [file e-68-m1024-sup1.cif]

##############################################################################
#                                                                            #
# This CIF contains the data in a paper accepted for publication in          #
# Acta Crystallographica Section E. It conforms to the requirements of       #
# Notes for Authors for Acta Crystallographica Section E, and has been       #
# peer reviewed under the auspices of the IUCr Commission on Journals.       #
#                                                                            #
# Full details of the Crystallographic Information File format               #
# are given in the paper "The Crystallographic Information File (CIF):       #
# a New Standard Archive File for Crystallography" by S. R. Hall, F. H.      #
# Allen and I. D. Brown [Acta Cryst. (1991), A47, 655-685].                  #
#                                                                            #
# The current version of the core CIF dictionary is obtainable from          #
# ftp://ftp.iucr.org/pub/cif_core.dic.                                       #
#                                                                            #
# Software is freely available for graphical display of the structure(s)     #
# in this CIF. For information consult the CIF software page                 #
# http://www.iucr.org/resources/cif/software.                                #
#                                                                            #
# This file may be used for bona fide research purposes within the           #
# scientific community so long as proper attribution is given to the journal # 
# article from which it was obtained.                                        #
#                                                                            #
##############################################################################
data_I
_audit_creation_method     'SHELXL97'
_chemical_name_systematic
;
Poly[tetraaquabis(\m~4~-thiophene-2,5-dicarboxylato)(\m~2~-
thiophene-2,5-dicarboxylato)dieuropium(III)]
;
_chemical_name_common     ?
_chemical_formula_moiety     'C18 H14 Eu2 O16 S3'
_chemical_formula_sum     'C18 H14 Eu2 O16 S3'
_chemical_formula_iupac     '[Eu2 (C6 H2 O4 S)3 (H2 O)4]'
_chemical_formula_weight     886.44
_chemical_melting_point     ?
_symmetry_cell_setting     monoclinic
_symmetry_space_group_name_H-M     'C 2/c'
_symmetry_space_group_name_Hall     '-C 2yc'
loop_
    _symmetry_equiv_pos_as_xyz
    'x, y, z'
    '-x, y, -z+1/2'
    'x+1/2, y+1/2, z'
    '-x+1/2, y+1/2, -z+1/2'
    '-x, -y, -z'
    'x, -y, z-1/2'
    '-x+1/2, -y+1/2, -z'
    'x+1/2, -y+1/2, z-1/2'
_cell_length_a     25.366(8)
_cell_length_b     5.8326(14)
_cell_length_c     19.008(6)
_cell_angle_alpha     90.00
_cell_angle_beta     124.136(4)
_cell_angle_gamma     90.00
_cell_volume     2327.7(12)
_cell_formula_units_Z     4
_cell_measurement_reflns_used     8572
_cell_measurement_theta_min     2.59
_cell_measurement_theta_max     27.49
_cell_measurement_temperature     295(2)
_exptl_crystal_description     'block'
_exptl_crystal_colour     'colourless'
_exptl_crystal_size_max     0.22
_exptl_crystal_size_mid     0.12
_exptl_crystal_size_min     0.11
_exptl_crystal_density_diffrn     2.530
_exptl_crystal_density_meas     ?
_exptl_crystal_density_method     'not measured'
_exptl_crystal_F_000     1696
_exptl_absorpt_coefficient_mu     5.693
_exptl_absorpt_correction_type     multi-scan
_exptl_absorpt_process_details     '(<i>SADABS</i>; Bruker, 2004)'
_exptl_absorpt_correction_T_min     0.445
_exptl_absorpt_correction_T_max     0.535
_exptl_special_details     ?
_diffrn_ambient_temperature     295(2)
_diffrn_radiation_type     MoK\a
_diffrn_radiation_wavelength     0.71073
_diffrn_radiation_source     'fine-focus sealed tube'
_diffrn_radiation_monochromator     'graphite'
_diffrn_measurement_device_type     'Bruker SMART APEXII CCD'
_diffrn_measurement_method     '\f and \w'
_diffrn_detector_area_resol_mean     ?
_diffrn_reflns_number     8572
_diffrn_reflns_av_R_equivalents     0.0609
_diffrn_reflns_av_sigmaI/netI     0.0867
_diffrn_reflns_theta_min     2.59
_diffrn_reflns_theta_max     27.49
_diffrn_reflns_theta_full     27.49
_diffrn_measured_fraction_theta_max     0.988
_diffrn_measured_fraction_theta_full     0.988
_diffrn_reflns_limit_h_min     -32
_diffrn_reflns_limit_h_max     32
_diffrn_reflns_limit_k_min     -7
_diffrn_reflns_limit_k_max     7
_diffrn_reflns_limit_l_min     -24
_diffrn_reflns_limit_l_max     24
_diffrn_standards_number     0
_diffrn_standards_interval_count     0
_diffrn_standards_interval_time     0
_diffrn_standards_decay_%     ?
_refine_special_details
;
 Refinement of <i>F</i>^2^ against ALL reflections. The weighted
 <i>R</i>-factor <i>wR</i> and goodness of fit <i>S</i> are based on
 <i>F</i>^2^, conventional <i>R</i>-factors <i>R</i> are based on <i>F</i>,
 with <i>F</i> set to zero for negative <i>F</i>^2^. The threshold expression
 of <i>F</i>^2^ > \s(<i>F</i>^2^) is used only for calculating
 <i>R</i>-factors(gt) <i>etc</i>. and is not relevant to the choice of
 reflections for refinement. <i>R</i>-factors based on <i>F</i>^2^ are
 statistically about twice as large as those based on <i>F</i>, and
 <i>R</i>-factors based on ALL data will be even larger.
;
_reflns_number_total     2634
_reflns_number_gt     2290
_reflns_threshold_expression     I>2\s(I)
_refine_ls_structure_factor_coef     Fsqd
_refine_ls_matrix_type     full
_refine_ls_R_factor_all     0.0539
_refine_ls_R_factor_gt     0.0353
_refine_ls_wR_factor_gt     0.0830
_refine_ls_wR_factor_ref     0.0904
_refine_ls_goodness_of_fit_ref     1.004
_refine_ls_restrained_S_all     1.004
_refine_ls_number_reflns     2634
_refine_ls_number_parameters     180
_refine_ls_number_restraints     0
_refine_ls_hydrogen_treatment     mixed
_refine_ls_weighting_scheme     calc
_refine_ls_weighting_details
                 'calc w=1/[\s^2^(Fo^2^)+(0.0272P)^2^] where P=(Fo^2^+2Fc^2^)/3'
_atom_sites_solution_hydrogens     geom
_atom_sites_solution_primary     direct
_atom_sites_solution_secondary     difmap
_refine_ls_shift/su_max     0.026
_refine_ls_shift/su_mean     0.001
_refine_diff_density_max     1.97
_refine_diff_density_min     -1.74
_refine_ls_extinction_method     'none'
_refine_ls_extinction_coef     ?
loop_
    _atom_type_symbol
    _atom_type_description
    _atom_type_scat_dispersion_real
    _atom_type_scat_dispersion_imag
    _atom_type_scat_source
    'C' 'C' 0.0033 0.0016
                         'International Tables Vol C Tables 4.2.6.8 and 6.1.1.4'
    'H' 'H' 0.0000 0.0000
                         'International Tables Vol C Tables 4.2.6.8 and 6.1.1.4'
    'O' 'O' 0.0106 0.0060
                         'International Tables Vol C Tables 4.2.6.8 and 6.1.1.4'
    'S' 'S' 0.1246 0.1234
                         'International Tables Vol C Tables 4.2.6.8 and 6.1.1.4'
    'Eu' 'Eu' -0.1578 3.6682
                         'International Tables Vol C Tables 4.2.6.8 and 6.1.1.4'
_computing_data_collection     '<i>APEX2</i> (Bruker, 2004)'
_computing_cell_refinement     '<i>SAINT</i> (Bruker, 2004)'
_computing_data_reduction     '<i>SAINT</i> (Bruker, 2004)'
_computing_structure_solution     '<i>SHELXS97</i> (Sheldrick, 2008)'
_computing_structure_refinement     '<i>SHELXL97</i> (Sheldrick, 2008)'
_computing_molecular_graphics     '<i>DIAMOND</i> (Brandenburg, 1999)'
_computing_publication_material
            'enCIFer (Allen <i>et al.</i>, 2004) and <i>PLATON</i> (Spek, 2009)'
loop_
    _atom_site_type_symbol
    _atom_site_label
    _atom_site_fract_x
    _atom_site_fract_y
    _atom_site_fract_z
    _atom_site_U_iso_or_equiv
    _atom_site_adp_type
    _atom_site_calc_flag
    _atom_site_refinement_flags
    _atom_site_occupancy
    _atom_site_symmetry_multiplicity
    _atom_site_disorder_assembly
    _atom_site_disorder_group
    Eu Eu1 0.866707(10) 0.33845(4) 0.887181(14) 0.01268(11) Uani d . 1 1 . .
    S S1 0.80798(6) 0.0059(2) 0.56308(7) 0.0174(3) Uani d . 1 1 . .
    S S2 1.0000 0.3059(3) 0.7500 0.0186(4) Uani d S 1 2 . .
    O O1 0.89384(19) 0.3300(5) 0.4736(2) 0.0174(8) Uani d . 1 1 . .
    O O2 0.84987(18) -0.0175(6) 0.4448(2) 0.0222(8) Uani d . 1 1 . .
    O O3 0.73304(15) -0.0491(6) 0.6396(2) 0.0183(7) Uani d . 1 1 . .
    O O4 0.79280(18) 0.1905(6) 0.7483(2) 0.0197(8) Uani d . 1 1 . .
    O O5 0.92823(17) 0.0273(6) 0.8657(2) 0.0188(7) Uani d . 1 1 . .
    O O6 0.94444(17) 0.3894(6) 0.8480(2) 0.0186(7) Uani d . 1 1 . .
    O O7 0.83645(19) 0.6714(5) 0.7928(2) 0.0175(8) Uani d . 1 1 . .
    H H7A 0.7974 0.7025 0.7705 0.026 Uiso d R 1 1 . .
    H H7B 0.8592 0.7858 0.8214 0.026 Uiso d R 1 1 . .
    O O8 0.96903(18) 0.2934(7) 1.0254(2) 0.0254(9) Uani d . 1 1 . .
    H H8B 0.9831 0.4248 1.0475 0.038 Uiso d R 1 1 . .
    H H8A 0.9956 0.2279 1.0181 0.038 Uiso d R 1 1 . .
    C C1 0.8071(2) 0.1795(8) 0.6351(3) 0.0144(10) Uani d . 1 1 . .
    C C2 0.8346(2) 0.3894(9) 0.6426(3) 0.0185(10) Uani d . 1 1 . .
    H H2 0.8382 0.5055 0.6786 0.022 Uiso calc R 1 1 . .
    C C3 0.8565(2) 0.4072(9) 0.5900(3) 0.0171(10) Uani d . 1 1 . .
    H H3 0.8758 0.5383 0.5866 0.021 Uiso calc R 1 1 . .
    C C4 0.8467(2) 0.2123(9) 0.5438(3) 0.0154(10) Uani d . 1 1 . .
    C C5 0.8649(2) 0.1712(7) 0.4835(3) 0.0135(10) Uani d . 1 1 . .
    C C6 0.7759(2) 0.1015(8) 0.6773(3) 0.0139(9) Uani d . 1 1 . .
    C C7 0.9866(3) -0.1143(10) 0.7733(4) 0.0283(13) Uani d . 1 1 . .
    C C8 0.9766(2) 0.1034(9) 0.7912(3) 0.0172(10) Uani d . 1 1 . .
    C C9 0.9486(2) 0.1754(8) 0.8384(3) 0.0153(11) Uani d . 1 1 . .
    H H7 0.976(3) -0.227(10) 0.794(3) 0.018 Uiso d . 1 1 . .
loop_
    _atom_site_aniso_label
    _atom_site_aniso_U_11
    _atom_site_aniso_U_22
    _atom_site_aniso_U_33
    _atom_site_aniso_U_12
    _atom_site_aniso_U_13
    _atom_site_aniso_U_23
    Eu1 0.01266(17) 0.01346(19) 0.01289(17) 0.00158(7) 0.00776(14) 0.00075(7)
    S1 0.0208(6) 0.0165(6) 0.0195(6) -0.0051(5) 0.0142(5) -0.0040(5)
    S2 0.0227(9) 0.0160(8) 0.0265(9) 0.000 0.0195(8) 0.000
    O1 0.020(2) 0.020(2) 0.0183(19) -0.0001(13) 0.0144(18) 0.0045(13)
    O2 0.0246(19) 0.0203(19) 0.0277(18) -0.0023(15) 0.0183(17) -0.0077(15)
    O3 0.0154(16) 0.0226(18) 0.0193(16) -0.0090(14) 0.0112(15) -0.0068(15)
    O4 0.023(2) 0.026(2) 0.0136(17) -0.0048(14) 0.0122(17) -0.0045(14)
    O5 0.0225(18) 0.0167(18) 0.0263(18) 0.0018(14) 0.0193(16) 0.0025(15)
    O6 0.0195(18) 0.0171(18) 0.0240(18) 0.0007(14) 0.0150(16) -0.0003(15)
    O7 0.019(2) 0.016(2) 0.0163(18) 0.0006(12) 0.0093(17) 0.0015(12)
    O8 0.0196(19) 0.0235(18) 0.0209(19) 0.0019(15) 0.0039(17) -0.0051(16)
    C1 0.012(2) 0.018(3) 0.014(2) -0.0042(17) 0.007(2) -0.0008(17)
    C2 0.020(3) 0.019(2) 0.018(2) -0.002(2) 0.011(2) -0.003(2)
    C3 0.022(3) 0.013(2) 0.020(2) -0.0036(19) 0.013(2) 0.000(2)
    C4 0.012(2) 0.020(2) 0.016(2) -0.0009(19) 0.009(2) -0.001(2)
    C5 0.010(2) 0.015(3) 0.014(2) 0.0018(16) 0.006(2) 0.0016(17)
    C6 0.012(2) 0.016(2) 0.013(2) 0.0052(19) 0.0073(19) 0.0038(19)
    C7 0.050(4) 0.016(2) 0.044(3) -0.008(3) 0.042(3) -0.002(3)
    C8 0.018(2) 0.020(2) 0.022(2) 0.001(2) 0.016(2) 0.000(2)
    C9 0.010(2) 0.020(3) 0.015(2) -0.0005(17) 0.006(2) -0.0012(18)
_geom_special_details
;
 All s.u.'s (except the s.u. in the dihedral angle between two l.s. planes)
 are estimated using the full covariance matrix. The cell s.u.'s are taken
 into account individually in the estimation of s.u.'s in distances, angles
 and torsion angles; correlations between s.u.'s in cell parameters are only
 used when they are defined by crystal symmetry. An approximate (isotropic)
 treatment of cell s.u.'s is used for estimating s.u.'s involving l.s. planes.
;
loop_
    _geom_bond_atom_site_label_1
    _geom_bond_atom_site_label_2
    _geom_bond_site_symmetry_2
    _geom_bond_distance
    _geom_bond_publ_flag
    Eu1 O2 6_556 2.326(3) ?
    Eu1 O1 6_566 2.375(3) ?
    Eu1 O3 4_656 2.376(3) ?
    Eu1 O4 . 2.382(4) ?
    Eu1 O7 . 2.456(3) ?
    Eu1 O8 . 2.461(4) ?
    Eu1 O6 . 2.486(4) ?
    Eu1 O5 . 2.572(3) ?
    S1 C1 . 1.713(5) ?
    S1 C4 . 1.718(5) ?
    S2 C8 2_756 1.697(5) ?
    S2 C8 . 1.697(5) ?
    O1 C5 . 1.260(6) ?
    O1 Eu1 6_565 2.375(3) ?
    O2 C5 . 1.258(5) ?
    O2 Eu1 6 2.326(3) ?
    O3 C6 . 1.262(6) ?
    O3 Eu1 4_646 2.376(3) ?
    O4 C6 . 1.275(6) ?
    O5 C9 . 1.259(6) ?
    O6 C9 . 1.274(5) ?
    O7 H7A . 0.8500 ?
    O7 H7B . 0.8500 ?
    O8 H8B . 0.8500 ?
    O8 H8A . 0.8501 ?
    C1 C2 . 1.376(7) ?
    C1 C6 . 1.480(7) ?
    C2 C3 . 1.392(7) ?
    C2 H2 . 0.9300 ?
    C3 C4 . 1.372(7) ?
    C3 H3 . 0.9300 ?
    C4 C5 . 1.476(7) ?
    C7 C8 . 1.373(8) ?
    C7 C7 2_756 1.389(11) ?
    C7 H7 . 0.87(6) ?
    C8 C9 . 1.484(7) ?
loop_
    _geom_angle_atom_site_label_1
    _geom_angle_atom_site_label_2
    _geom_angle_atom_site_label_3
    _geom_angle_site_symmetry_1
    _geom_angle_site_symmetry_3
    _geom_angle
    _geom_angle_publ_flag
    O2 Eu1 O1 6_556 6_566 112.82(13) ?
    O2 Eu1 O3 6_556 4_656 82.43(12) ?
    O1 Eu1 O3 6_566 4_656 77.54(13) ?
    O2 Eu1 O4 6_556 . 89.55(13) ?
    O1 Eu1 O4 6_566 . 143.48(13) ?
    O3 Eu1 O4 4_656 . 77.34(13) ?
    O2 Eu1 O7 6_556 . 156.27(13) ?
    O1 Eu1 O7 6_566 . 73.27(14) ?
    O3 Eu1 O7 4_656 . 76.49(12) ?
    O4 Eu1 O7 . . 75.39(12) ?
    O2 Eu1 O8 6_556 . 76.92(13) ?
    O1 Eu1 O8 6_566 . 68.02(13) ?
    O3 Eu1 O8 4_656 . 128.08(13) ?
    O4 Eu1 O8 . . 147.93(13) ?
    O7 Eu1 O8 . . 125.05(13) ?
    O2 Eu1 O6 6_556 . 128.58(12) ?
    O1 Eu1 O6 6_566 . 98.00(13) ?
    O3 Eu1 O6 4_656 . 146.20(12) ?
    O4 Eu1 O6 . . 88.55(12) ?
    O7 Eu1 O6 . . 70.23(13) ?
    O8 Eu1 O6 . . 78.11(13) ?
    O2 Eu1 O5 6_556 . 78.18(12) ?
    O1 Eu1 O5 6_566 . 135.91(12) ?
    O3 Eu1 O5 4_656 . 145.99(12) ?
    O4 Eu1 O5 . . 74.85(12) ?
    O7 Eu1 O5 . . 114.24(12) ?
    O8 Eu1 O5 . . 73.97(12) ?
    O6 Eu1 O5 . . 51.87(11) ?
    C1 S1 C4 . . 91.2(2) ?
    C8 S2 C8 2_756 . 91.8(4) ?
    C5 O1 Eu1 . 6_565 137.3(3) ?
    C5 O2 Eu1 . 6 154.6(3) ?
    C6 O3 Eu1 . 4_646 142.1(3) ?
    C6 O4 Eu1 . . 155.3(3) ?
    C9 O5 Eu1 . . 90.4(3) ?
    C9 O6 Eu1 . . 94.0(3) ?
    Eu1 O7 H7A . . 109.4 ?
    Eu1 O7 H7B . . 109.4 ?
    H7A O7 H7B . . 109.5 ?
    Eu1 O8 H8B . . 109.3 ?
    Eu1 O8 H8A . . 109.3 ?
    H8B O8 H8A . . 109.5 ?
    C2 C1 C6 . . 127.7(5) ?
    C2 C1 S1 . . 112.1(4) ?
    C6 C1 S1 . . 120.2(3) ?
    C1 C2 C3 . . 112.0(5) ?
    C1 C2 H2 . . 124.0 ?
    C3 C2 H2 . . 124.0 ?
    C4 C3 C2 . . 113.4(5) ?
    C4 C3 H3 . . 123.3 ?
    C2 C3 H3 . . 123.3 ?
    C3 C4 C5 . . 127.6(5) ?
    C3 C4 S1 . . 111.3(4) ?
    C5 C4 S1 . . 121.1(4) ?
    O2 C5 O1 . . 124.5(5) ?
    O2 C5 C4 . . 118.1(4) ?
    O1 C5 C4 . . 117.3(4) ?
    O3 C6 O4 . . 123.7(5) ?
    O3 C6 C1 . . 117.3(4) ?
    O4 C6 C1 . . 119.0(4) ?
    C8 C7 C7 . 2_756 112.4(3) ?
    C8 C7 H7 . . 116(4) ?
    C7 C7 H7 2_756 . 131(4) ?
    C7 C8 C9 . . 128.9(5) ?
    C7 C8 S2 . . 111.7(4) ?
    C9 C8 S2 . . 119.4(4) ?
    O5 C9 O6 . . 121.7(5) ?
    O5 C9 C8 . . 120.1(4) ?
    O6 C9 C8 . . 118.1(4) ?
loop_
    _geom_torsion_atom_site_label_1
    _geom_torsion_atom_site_label_2
    _geom_torsion_atom_site_label_3
    _geom_torsion_atom_site_label_4
    _geom_torsion_site_symmetry_1
    _geom_torsion_site_symmetry_2
    _geom_torsion_site_symmetry_3
    _geom_torsion_site_symmetry_4
    _geom_torsion
    _geom_torsion_publ_flag
    O2 Eu1 O4 C6 6_556 . . . -109.1(8) ?
    O1 Eu1 O4 C6 6_566 . . . 121.1(8) ?
    O3 Eu1 O4 C6 4_656 . . . 168.6(8) ?
    O7 Eu1 O4 C6 . . . . 89.5(8) ?
    O8 Eu1 O4 C6 . . . . -45.1(9) ?
    O6 Eu1 O4 C6 . . . . 19.5(8) ?
    O5 Eu1 O4 C6 . . . . -31.2(8) ?
    O2 Eu1 O5 C9 6_556 . . . -174.6(3) ?
    O1 Eu1 O5 C9 6_566 . . . -63.9(3) ?
    O3 Eu1 O5 C9 4_656 . . . 128.8(3) ?
    O4 Eu1 O5 C9 . . . . 92.6(3) ?
    O7 Eu1 O5 C9 . . . . 26.7(3) ?
    O8 Eu1 O5 C9 . . . . -95.0(3) ?
    O6 Eu1 O5 C9 . . . . -7.7(3) ?
    O2 Eu1 O6 C9 6_556 . . . 24.1(3) ?
    O1 Eu1 O6 C9 6_566 . . . 151.9(3) ?
    O3 Eu1 O6 C9 4_656 . . . -128.6(3) ?
    O4 Eu1 O6 C9 . . . . -64.1(3) ?
    O7 Eu1 O6 C9 . . . . -139.1(3) ?
    O8 Eu1 O6 C9 . . . . 86.5(3) ?
    O5 Eu1 O6 C9 . . . . 7.7(3) ?
    C4 S1 C1 C2 . . . . 1.0(4) ?
    C4 S1 C1 C6 . . . . 177.9(4) ?
    C6 C1 C2 C3 . . . . -176.9(5) ?
    S1 C1 C2 C3 . . . . -0.2(6) ?
    C1 C2 C3 C4 . . . . -1.0(7) ?
    C2 C3 C4 C5 . . . . -178.9(5) ?
    C2 C3 C4 S1 . . . . 1.7(6) ?
    C1 S1 C4 C3 . . . . -1.5(4) ?
    C1 S1 C4 C5 . . . . 179.0(4) ?
    Eu1 O2 C5 O1 6 . . . 40.7(11) ?
    Eu1 O2 C5 C4 6 . . . -140.3(6) ?
    Eu1 O1 C5 O2 6_565 . . . 91.7(6) ?
    Eu1 O1 C5 C4 6_565 . . . -87.3(6) ?
    C3 C4 C5 O2 . . . . -177.7(5) ?
    S1 C4 C5 O2 . . . . 1.7(7) ?
    C3 C4 C5 O1 . . . . 1.4(8) ?
    S1 C4 C5 O1 . . . . -179.2(4) ?
    Eu1 O3 C6 O4 4_646 . . . 36.1(8) ?
    Eu1 O3 C6 C1 4_646 . . . -142.9(4) ?
    Eu1 O4 C6 O3 . . . . 140.6(6) ?
    Eu1 O4 C6 C1 . . . . -40.4(10) ?
    C2 C1 C6 O3 . . . . 152.4(5) ?
    S1 C1 C6 O3 . . . . -24.0(6) ?
    C2 C1 C6 O4 . . . . -26.7(8) ?
    S1 C1 C6 O4 . . . . 156.9(4) ?
    C7 C7 C8 C9 2_756 . . . 179.4(7) ?
    C7 C7 C8 S2 2_756 . . . 0.3(9) ?
    C8 S2 C8 C7 2_756 . . . -0.1(3) ?
    C8 S2 C8 C9 2_756 . . . -179.3(5) ?
    Eu1 O5 C9 O6 . . . . 14.0(5) ?
    Eu1 O5 C9 C8 . . . . -164.0(4) ?
    Eu1 O6 C9 O5 . . . . -14.6(5) ?
    Eu1 O6 C9 C8 . . . . 163.5(4) ?
    C7 C8 C9 O5 . . . . -2.5(8) ?
    S2 C8 C9 O5 . . . . 176.5(4) ?
    C7 C8 C9 O6 . . . . 179.4(6) ?
    S2 C8 C9 O6 . . . . -1.6(6) ?
loop_
    _geom_hbond_atom_site_label_D
    _geom_hbond_atom_site_label_H
    _geom_hbond_atom_site_label_A
    _geom_hbond_site_symmetry_A
    _geom_hbond_distance_DH
    _geom_hbond_distance_HA
    _geom_hbond_distance_DA
    _geom_hbond_angle_DHA
    O7 H7A O4 4_656 0.85 2.11 2.915(6) 158.0
    O7 H7A O3 1_565 0.85 2.53 3.073(5) 122.8
    O7 H7B O5 1_565 0.85 2.03 2.833(5) 158.4
    O8 H8B O6 5_767 0.85 2.10 2.846(5) 146.6
    O8 H8A O5 5_757 0.85 2.46 2.919(5) 114.9
data_global
_journal_date_recd_electronic     2012-05-23
_journal_date_accepted     2012-06-28
_journal_name_full     'Acta Crystallographica, Section E'
_journal_year     2012
_journal_volume     68
_journal_issue      8
_journal_page_first     m1024
_journal_page_last     m1024
_journal_paper_category     QM
_journal_paper_doi     10.1107/S1600536812029546
_journal_coeditor_code     RK2364
_publ_contact_author_name     'Du Xi-Gang'
_publ_contact_author_address
;
School of Chemical Engineering and Pharmaceutics
Henan University of Science and Technology
Luoyang 471003
People's Republic of China
;
_publ_contact_author_email     'yyduxigang@yahoo.com.cn'
_publ_contact_author_fax     '086 379 64232193'
_publ_contact_author_phone     '086 379 64232193'
_publ_section_title
;\
Poly[tetraaquabis(\m~4~-thiophene-2,5-dicarboxylato)(\m~2~-thiophene-2,5-\
dicarboxylato)dieuropium(III)]
;
loop_
    _publ_author_name
    _publ_author_address
    'Xi-Gang Du'
;
School of Chemical Engineering and Pharmaceutics
Henan University of Science and Technology
Luoyang 471003
People's Republic of China
;
    'Jun Zhang'
;
School of Chemical Engineering and Pharmaceutics
Henan University of Science and Technology
Luoyang 471003
People's Republic of China
;
    'Jia-Jia Li'
;
Department of Chemistry
Zhengzhou University
Zhengzhou 450001
People's Republic of China
;
