# Supplementary material for: Poly[tetra­aqua­bis­(μ4-thio­phene-2,5-dicarboxyl­ato)(μ2-thio­phene-2,5-dicarboxyl­ato)dieuropium(III)]
Source: Acta Crystallogr Sect E Struct Rep Online. 2012 Jul 4;68(Pt 8):m1024. doi: 10.1107/S1600536812029546 (PMC3414099; doi:10.1107/S1600536812029546)
Supplement: Supplementary file 2 [file e-68-m1024-Isup2.hkl]

# 
# h,k,l, Fc-squared, Fo-squared, sigma(Fo-squared) and status flag 
# 
data_I
_shelx_title ' LIZH in C2/c' 
_shelx_refln_list_code          4 
_shelx_F_calc_maximum      547.88 
_exptl_crystal_F_000      1696.00 
_reflns_d_resolution_high  0.7699 
 
loop_ 
 _symmetry_equiv_pos_as_xyz 
 'x, y, z' 
 '-x, y, -z+1/2' 
 'x+1/2, y+1/2, z' 
 '-x+1/2, y+1/2, -z+1/2' 
 '-x, -y, -z' 
 'x, -y, z-1/2' 
 '-x+1/2, -y+1/2, -z' 
 'x+1/2, -y+1/2, z-1/2' 
 
_cell_length_a    25.3661 
_cell_length_b     5.8326 
_cell_length_c    19.0080 
_cell_angle_alpha  90.000 
_cell_angle_beta  124.136 
_cell_angle_gamma  90.000 
 
_shelx_F_squared_multiplier     1.000 
 
loop_ 
 _refln_index_h 
 _refln_index_k 
 _refln_index_l 
 _refln_F_squared_calc 
 _refln_F_squared_meas 
 _refln_F_squared_sigma 
 _refln_observed_status 
   4   0   0   162064.11   148243.00   5111.24 o 
   6   0   0   136898.09   138324.63   4812.12 o 
   8   0   0    95908.75    96499.61   3476.97 o 
  10   0   0    40808.41    45045.81   2099.48 o 
  12   0   0    80086.73    84607.15   4077.14 o 
  14   0   0    66670.46    73947.95   4199.49 o 
  16   0   0    40119.38    44255.98   3023.43 o 
  18   0   0    43345.45    48026.59   3827.88 o 
  20   0   0     3434.78     3873.15    781.00 o 
  22   0   0    34389.33    38730.69   5247.46 o 
  24   0   0      148.98      195.23    121.27 o 
  26   0   0    13473.05    12842.33   2659.65 o 
   1   1   0     8283.00     7799.23    300.88 o 
   3   1   0    14859.03    14243.34    598.40 o 
   5   1   0    52424.26    52171.18   1260.91 o 
   7   1   0    70871.94    72539.03   1846.63 o 
   9   1   0     6088.88     6698.28    483.35 o 
  11   1   0    53233.74    56633.27   1850.62 o 
  13   1   0     1139.70     1455.86    168.21 o 
  15   1   0     3314.17     3813.56    421.92 o 
  17   1   0     2332.75     2612.49    347.51 o 
  19   1   0     5558.35     6402.81    650.89 o 
  21   1   0      229.14      240.09     75.59 o 
  23   1   0    17391.49    17331.50   1900.21 o 
  25   1   0     1461.60     1376.85    274.55 o 
  27   1   0     8177.62     5738.71   1064.02 o 
   0   2   0    26877.07    27432.93    882.92 o 
   2   2   0     9187.35     9744.83    470.51 o 
   4   2   0    23636.98    23426.68    716.27 o 
   6   2   0    11661.46    11748.97    486.35 o 
   8   2   0    49096.13    48492.81   1598.98 o 
  10   2   0     3370.63     4148.26    406.43 o 
  12   2   0    15695.83    17256.59    850.66 o 
  14   2   0     6568.89     6833.69    429.97 o 
  16   2   0     1215.05     1393.49    384.78 o 
  18   2   0     1252.38     1281.57    207.96 o 
  20   2   0      540.65      530.52    123.69 o 
  22   2   0     5622.59     5590.40    763.23 o 
  24   2   0     5563.08     4329.41    773.97 o 
  26   2   0     9229.16     7699.21   1368.79 o 
   1   3   0   120350.66   114657.45   3201.36 o 
   3   3   0   101754.09    95383.88   2681.10 o 
   5   3   0    25754.96    27108.49   1056.23 o 
   7   3   0   103813.30    98547.87   2932.27 o 
   9   3   0     1831.31     1681.29    192.13 o 
  11   3   0    33189.67    32369.03   1443.41 o 
  13   3   0     1216.96     1274.70    155.65 o 
  15   3   0    62792.70    63183.30   2983.10 o 
  17   3   0       54.22      115.55     81.34 o 
  19   3   0    35447.80    36358.21   2893.79 o 
  21   3   0     4740.45     4016.52    605.99 o 
  23   3   0    16169.52    16610.54   2319.32 o 
  25   3   0     2713.98     2494.37    529.75 o 
   0   4   0    27122.62    28346.07   1723.89 o 
   2   4   0     1441.18     1668.39    196.44 o 
   4   4   0    29027.64    16460.23   6233.48 o 
   6   4   0     1021.54     1025.88    156.04 o 
   8   4   0    40276.73    39988.27   1923.16 o 
  10   4   0    13195.33    13359.83    930.26 o 
  12   4   0    14717.92    14820.15   1307.51 o 
  14   4   0     7110.69     7835.65    841.53 o 
  16   4   0     3811.85     3431.77    521.03 o 
  18   4   0     1428.56     1192.06    195.39 o 
  20   4   0     6005.54     6030.00    924.19 o 
  22   4   0     8041.84     7554.69    962.91 o 
   1   5   0     2016.60     1948.69    250.45 o 
   3   5   0     3217.33     3003.99    400.62 o 
   5   5   0     2018.59     1924.53    240.67 o 
   7   5   0    17654.77    17966.27   1366.75 o 
   9   5   0    11055.91    11266.58   1293.00 o 
  11   5   0     3913.33     3492.24    400.33 o 
  13   5   0     1178.28     1000.15    183.46 o 
  15   5   0       65.10      118.16     98.55 o 
  17   5   0       93.43      168.26     98.11 o 
  19   5   0     2378.25     2308.16    619.55 o 
   0   6   0    80008.66    83117.08   2702.67 o 
   2   6   0     2289.04     1907.01    292.98 o 
   4   6   0    47100.56    50244.34   3857.51 o 
   6   6   0     9234.08     8438.65    852.62 o 
   8   6   0    16578.97    17217.87   2080.49 o 
  10   6   0     1915.00     1598.50    293.85 o 
  12   6   0    21115.77    20735.20   2823.69 o 
  14   6   0    10706.62     9380.98   1740.87 o 
  16   6   0    19671.24    17173.95   3162.41 o 
   1   7   0     2149.36     1849.40    432.41 o 
   3   7   0     7089.14     6765.27   1570.31 o 
   5   7   0     9210.70     7664.37   1804.30 o 
   7   7   0     9427.45     7279.37   1510.41 o 
   9   7   0     1122.79      911.75    217.95 o 
 -27   1   1        4.57       98.05     95.96 o 
 -25   1   1    22733.14    22055.85   2455.20 o 
 -23   1   1     4243.06     4031.70    477.54 o 
 -21   1   1    51509.91    54607.57   2283.17 o 
 -19   1   1     5798.56     6762.82    705.36 o 
 -17   1   1    30601.22    33800.41   1817.14 o 
 -15   1   1    57576.77    63403.02   2570.74 o 
 -13   1   1    41526.75    44149.68   1582.80 o 
 -11   1   1    73350.63    78565.06   2484.49 o 
  -9   1   1    24782.71    26159.63    848.93 o 
  -7   1   1    28437.93    25948.21    717.23 o 
  -5   1   1     1314.08     1201.49    110.85 o 
  -3   1   1   137561.42   116552.89   2764.70 o 
   1   1   1   144473.23   115139.64   2521.30 o 
   3   1   1      156.84      352.05     50.30 o 
   5   1   1     5996.95     4399.79    308.39 o 
   7   1   1     6562.14     6434.52    462.37 o 
   9   1   1   116426.78   120515.42   3738.99 o 
  11   1   1    22516.36    24695.76    936.16 o 
  13   1   1    39908.09    41255.37   1732.61 o 
  15   1   1    36347.52    39798.20   2074.16 o 
  17   1   1    27396.61    28710.16   1512.25 o 
  19   1   1    13742.08    14375.80   1301.08 o 
  21   1   1     6019.44     5445.05    553.68 o 
  23   1   1    18773.98    18914.47   2579.42 o 
  25   1   1     3246.91     2379.52    687.04 o 
 -26   2   1    14469.56    13545.61   1888.42 o 
 -24   2   1     5527.78     5101.09    715.49 o 
 -22   2   1    36340.07    37519.25   3555.23 o 
 -20   2   1    12256.28    12708.51   1500.52 o 
 -18   2   1    44249.13    45932.02   2321.81 o 
 -16   2   1       11.51       84.16     51.09 o 
 -14   2   1    90894.74    96882.32   3947.16 o 
 -12   2   1     1519.78     1858.47    192.20 o 
 -10   2   1   129520.62   130188.39   3817.06 o 
  -8   2   1    26716.26    27852.54    842.34 o 
  -6   2   1    65489.69    57633.57   1579.40 o 
  -4   2   1    21494.83    21189.66    632.91 o 
  -2   2   1    38612.08    36300.13   1319.49 o 
   0   2   1    42768.76    40340.71    969.23 o 
   2   2   1    96154.41    86596.54   1965.62 o 
   4   2   1    72573.71    69440.95   1593.78 o 
   6   2   1     9203.38     9135.83    679.46 o 
   8   2   1   118451.58   113807.80   3584.03 o 
  10   2   1    13550.44    13505.13    967.33 o 
  12   2   1    54289.30    54061.96   1968.97 o 
  14   2   1     1297.11     1409.33    151.00 o 
  16   2   1    77321.20    79841.39   4289.06 o 
  18   2   1      451.54      537.56    112.36 o 
  20   2   1    36170.73    36372.38   3508.33 o 
  22   2   1     5011.50     5137.73    620.36 o 
  24   2   1    21380.13    20873.35   2254.05 o 
 -25   3   1      693.30      581.38    209.32 o 
 -23   3   1      170.70       81.19    102.72 o 
 -21   3   1      125.34       92.95     77.79 o 
 -19   3   1     2238.76     2084.48    293.09 o 
 -17   3   1      152.34      233.48     69.37 o 
 -15   3   1      147.95      130.94     75.02 o 
 -13   3   1     1628.35     1443.39    183.74 o 
 -11   3   1     2265.09     2581.51    337.11 o 
  -9   3   1     1969.32     1966.13    209.84 o 
  -7   3   1      110.24      116.08     43.91 o 
  -5   3   1      327.12      402.10     61.30 o 
  -3   3   1     5885.13     6968.78    680.66 o 
  -1   3   1      397.84      540.63     67.52 o 
   1   3   1     7198.89     8196.96    445.26 o 
   3   3   1      361.87      422.28     70.49 o 
   5   3   1      975.49     1147.10    143.98 o 
   7   3   1     2450.53     3228.53    345.90 o 
   9   3   1      107.59      164.64     68.83 o 
  11   3   1     8199.60     8677.52   1022.29 o 
  13   3   1      290.39      444.32    126.30 o 
  15   3   1      730.93      595.33    114.86 o 
  17   3   1      665.89      552.07    137.10 o 
  19   3   1      645.24      446.78    125.45 o 
  21   3   1      100.78      143.37    114.93 o 
  23   3   1        7.62       55.01    112.05 o 
 -22   4   1    22045.78    19080.76   3126.33 o 
 -20   4   1     3577.19     3394.11    490.67 o 
 -18   4   1    21841.21    22055.61   1895.29 o 
 -16   4   1     2455.85     2059.37    300.62 o 
 -14   4   1    43502.17    43403.68   2446.54 o 
 -12   4   1     1119.14     1177.42    162.87 o 
 -10   4   1    28203.17    28509.97   1977.25 o 
  -8   4   1     2062.28     2219.51    254.16 o 
  -6   4   1    52095.68    52812.05   2239.26 o 
  -4   4   1     6389.48     4788.19   1137.51 o 
  -2   4   1    22560.21    23896.57   1054.50 o 
   0   4   1    11135.53    11272.14    787.19 o 
   2   4   1    64699.34    60298.54   3387.60 o 
   4   4   1    29347.46    30874.38   1381.43 o 
   6   4   1    14623.83    15457.64   1228.39 o 
   8   4   1    89856.25    89666.59   4128.46 o 
  10   4   1     9593.97    10712.22   1304.88 o 
  12   4   1    28742.55    29904.95   1934.64 o 
  14   4   1      127.59      179.48     89.45 o 
  16   4   1    52136.43    52258.10   3745.50 o 
  18   4   1      398.72      314.23    104.97 o 
  20   4   1    25837.99    25769.11   2841.12 o 
  22   4   1     1799.04     1393.26    314.70 o 
 -21   5   1    16540.56    15787.91   3048.55 o 
 -19   5   1     3409.70     3144.87    612.55 o 
 -17   5   1    19146.98    18304.69   2170.26 o 
 -15   5   1    19762.12    19996.65   1567.47 o 
 -13   5   1    12030.90    11482.86   1516.44 o 
 -11   5   1    27087.76    29071.58   1760.65 o 
  -9   5   1     9726.39     9441.70    922.06 o 
  -7   5   1    30580.44     7136.88  11810.55 o 
  -5   5   1     5133.35     4020.12   1048.32 o 
  -3   5   1    36028.29    36901.57   2101.85 o 
  -1   5   1       26.35      135.66     48.44 o 
   1   5   1    38754.97    39326.09   1878.31 o 
   3   5   1      188.71      207.90     69.58 o 
   5   5   1    42693.64    39625.08   4145.21 o 
   7   5   1     5700.44     5377.11    487.22 o 
   9   5   1    31076.77    32389.18   1884.81 o 
  11   5   1     7259.08     7410.50    800.88 o 
  13   5   1    35459.14    34483.86   2031.35 o 
  15   5   1    14139.32    14265.18   1326.60 o 
  17   5   1    11832.16    10925.22   1479.06 o 
  19   5   1    12434.29    11376.97   2156.93 o 
 -16   6   1       52.45       31.16     84.90 o 
 -14   6   1     1680.24     1324.39    362.08 o 
 -12   6   1       64.73       87.70     73.08 o 
 -10   6   1     1174.93     1244.87    241.95 o 
  -8   6   1      298.07      221.39    105.63 o 
  -6   6   1     1778.07     1758.41    315.45 o 
  -4   6   1     5506.78     5460.33    819.58 o 
  -2   6   1      695.10      684.70    136.35 o 
   0   6   1     2302.05     1942.00    285.70 o 
   2   6   1      207.37      208.48     85.92 o 
   4   6   1      992.36     1030.92    151.97 o 
   6   6   1     1083.34      902.19    149.71 o 
   8   6   1      563.47      494.19    127.56 o 
  10   6   1      253.24      215.99     93.32 o 
  12   6   1     3236.51     2706.64    616.58 o 
  14   6   1      314.38      162.91     85.91 o 
 -11   7   1     1746.36     1477.31    289.14 o 
  -9   7   1     2861.51     2232.07    744.88 o 
  -7   7   1     9087.30     7193.60   1359.76 o 
  -5   7   1     2889.03     2073.57    497.47 o 
  -3   7   1     9177.10     8341.81   1580.73 o 
  -1   7   1        8.27       22.48    135.28 o 
   1   7   1    17473.14    18211.24   3417.80 o 
   3   7   1       50.40       65.78    100.64 o 
   5   7   1     8305.00     6978.40   1381.57 o 
   7   7   1      741.63      512.07    138.45 o 
   9   7   1    19788.22    16375.75   3259.59 o 
 -28   0   2    30923.22    25940.95  10418.92 o 
 -26   0   2     2590.52     1913.22    491.45 o 
 -24   0   2    24392.87    26445.63   2739.88 o 
 -22   0   2     3885.18     4145.07    656.97 o 
 -20   0   2    26503.99    31362.57   2393.53 o 
 -18   0   2     1964.48     2285.57    408.70 o 
 -16   0   2    36724.27    40562.79   2463.42 o 
 -14   0   2    57988.41    62668.86   3054.35 o 
 -12   0   2   204320.50   207092.58  10704.55 o 
 -10   0   2    76042.73    76017.00   2809.56 o 
  -8   0   2    58449.90    59477.08   4039.16 o 
  -6   0   2   158621.06   141648.81  10222.78 o 
  -4   0   2    19921.25    19693.43    595.74 o 
   0   0   2     3594.10     3317.37    363.56 o 
   2   0   2   292118.53   235241.72  12654.10 o 
   4   0   2   204095.77   202708.64  10932.40 o 
   6   0   2   152430.16   148555.05   5194.81 o 
   8   0   2     8494.53     9180.45   1121.73 o 
  10   0   2   131312.97   136136.70   6313.07 o 
  12   0   2    36863.05    39087.39   2310.21 o 
  14   0   2    22255.48    24491.43   1577.85 o 
  16   0   2    15967.65    17541.52   2018.95 o 
  18   0   2    69535.34    73449.16   5299.15 o 
  20   0   2    19583.63    21184.71   2951.22 o 
  22   0   2    11240.37     9912.78   1986.37 o 
  24   0   2    46005.72    44597.72   8701.61 o 
 -27   1   2     1030.05      889.54    235.85 o 
 -25   1   2      825.84      787.16    285.17 o 
 -23   1   2    11596.60    11644.43   1334.16 o 
 -21   1   2    27169.37    30264.09   1727.65 o 
 -19   1   2     3581.27     4181.16    633.09 o 
 -17   1   2    17757.96    20359.08   1418.68 o 
 -15   1   2     9552.80    10603.42    655.03 o 
 -13   1   2    36536.49    39139.84   1384.88 o 
 -11   1   2     2917.58     3614.65    431.37 o 
  -9   1   2    45851.22    48739.44   1290.59 o 
  -7   1   2     8951.73     9540.52    511.56 o 
  -5   1   2    33426.89    31422.65    963.46 o 
  -1   1   2    84955.95    71041.57   1332.77 o 
   1   1   2    49161.01    45080.19   1026.48 o 
   3   1   2    21125.33    22378.29    601.55 o 
   5   1   2     3624.84     3396.04    255.33 o 
   7   1   2     7827.76     8049.56    691.53 o 
   9   1   2     1236.11     1028.90    118.48 o 
  11   1   2    20684.11    21475.99    848.27 o 
  13   1   2    19980.97    21039.52   1005.83 o 
  15   1   2     2083.82     2263.79    211.98 o 
  17   1   2    20451.04    21837.18   1807.67 o 
  19   1   2      264.52      204.62     67.95 o 
  21   1   2     4472.88     4823.20    983.20 o 
  23   1   2     1949.34     1459.43    296.41 o 
  25   1   2     5953.06     5238.83    681.65 o 
 -26   2   2      212.34      127.87     99.64 o 
 -24   2   2     8076.07     6777.46   1076.15 o 
 -22   2   2      406.25      401.55    134.04 o 
 -20   2   2    26177.74    27438.38   2297.49 o 
 -18   2   2     1727.89     1529.23    246.79 o 
 -16   2   2     1709.62     1709.90    200.85 o 
 -14   2   2    34591.04    37757.14   1578.20 o 
 -12   2   2     1616.67     1629.41    186.88 o 
 -10   2   2     1249.79      997.21     99.99 o 
  -8   2   2    26814.68    26428.87    802.99 o 
  -6   2   2    64433.26    62826.23   1647.57 o 
  -4   2   2    25743.73    25392.82    731.02 o 
  -2   2   2    71356.50    68272.09   1574.78 o 
   0   2   2     2719.29     3035.84    247.27 o 
   2   2   2     7969.06     6638.61    406.06 o 
   4   2   2     2895.13     2844.19    296.51 o 
   6   2   2     6001.59     6130.04    419.44 o 
   8   2   2       97.61      117.00     51.29 o 
  10   2   2    29492.21    31572.13   1499.86 o 
  12   2   2      211.17      212.24     75.36 o 
  14   2   2    11906.50    12885.39   1016.38 o 
  16   2   2    12621.65    14364.27   1094.03 o 
  18   2   2     3235.06     3468.69    425.03 o 
  20   2   2     1359.46     1461.39    246.84 o 
  22   2   2      388.40      235.90     96.44 o 
  24   2   2     7796.91     6099.55   1088.13 o 
 -25   3   2    12513.37    11387.33   1886.88 o 
 -23   3   2      593.33      649.78    127.52 o 
 -21   3   2    22383.51    22652.05   2336.60 o 
 -19   3   2     5909.23     5609.76    571.83 o 
 -17   3   2    27773.49    27411.16   1616.68 o 
 -15   3   2     4116.21     4214.73    447.71 o 
 -13   3   2   148157.16   144791.75   5868.24 o 
 -11   3   2     1302.37     1346.42    152.25 o 
  -9   3   2   113928.23   105012.73   4274.21 o 
  -7   3   2    39764.06    41681.27   1473.81 o 
  -3   3   2    32059.17    34862.45   1229.61 o 
  -1   3   2   111447.54   109452.06   3065.66 o 
   1   3   2    32703.64    32673.53   1002.81 o 
   3   3   2   114452.59   105537.45   3124.44 o 
   5   3   2    98183.53    94559.77   3198.71 o 
   7   3   2    11787.37    12154.77   1207.87 o 
   9   3   2    54752.77    52741.83   2271.08 o 
  11   3   2     2269.27     2626.33    309.49 o 
  13   3   2    26435.58    27929.03   1536.20 o 
  15   3   2       16.52       93.38     74.59 o 
  17   3   2    51034.93    52519.89   3624.33 o 
  19   3   2      451.36      432.37    107.83 o 
  21   3   2    27152.64    24239.46   3132.68 o 
  23   3   2     3911.57     3020.44    582.46 o 
 -24   4   2    12873.04     9807.55   2247.02 o 
 -22   4   2      128.98      119.94    110.98 o 
 -20   4   2    15348.05    13668.41   1770.38 o 
 -18   4   2     7387.69     7171.55    833.23 o 
 -16   4   2    11932.80    11965.88    944.74 o 
 -14   4   2    19374.58    20012.61   1497.28 o 
 -12   4   2     1773.94     1683.57    263.49 o 
 -10   4   2    13973.14    13909.54    881.72 o 
  -8   4   2    20001.62    20788.44   1499.81 o 
  -4   4   2     7844.48     7709.33    582.06 o 
  -2   4   2    37591.02    40800.80   1531.69 o 
   0   4   2     4406.84     4960.69    540.21 o 
   2   4   2    28203.32    28975.75   1161.02 o 
   4   4   2      417.91      444.81     87.71 o 
   6   4   2     4027.86     4815.93    422.28 o 
   8   4   2       41.88       67.06     61.59 o 
  10   4   2    17632.51    17958.88   1362.20 o 
  12   4   2      102.07      150.31     70.25 o 
  14   4   2    29059.73    29292.70   2633.45 o 
  16   4   2     4891.70     4887.81    498.55 o 
  18   4   2     4062.10     3406.78    512.67 o 
  20   4   2     6145.19     4967.35    950.24 o 
 -21   5   2     5030.68     4155.22    897.57 o 
 -19   5   2     2235.70     1945.24    311.33 o 
 -17   5   2     7008.17     6351.58    882.45 o 
 -15   5   2      520.93      440.43    113.03 o 
 -13   5   2     6126.72     5590.65    828.93 o 
 -11   5   2        0.35      102.21     51.88 o 
  -9   5   2     1938.54      530.14    754.15 o 
  -7   5   2     2091.85     1258.14    665.79 o 
  -5   5   2    44169.04    45817.59   2597.10 o 
  -3   5   2     1000.66     1081.82    147.33 o 
  -1   5   2     4669.88     4530.64    573.13 o 
   1   5   2    18994.34    18590.30    968.49 o 
   3   5   2       50.67       60.62     48.80 o 
   5   5   2     4506.58     4541.63    565.45 o 
   7   5   2     2410.41     2491.67    355.99 o 
   9   5   2     2905.15     3003.52    452.40 o 
  11   5   2     6537.11     6556.34    742.09 o 
  13   5   2       84.78      107.78     84.11 o 
  15   5   2      504.03      439.44    103.68 o 
  17   5   2     7779.81     7285.42   1220.24 o 
 -16   6   2    16902.50    15135.05   2872.40 o 
 -14   6   2     8516.30     8065.30    894.42 o 
 -12   6   2    40381.52    39051.31   3808.97 o 
 -10   6   2    28749.43    28407.25   2059.78 o 
  -8   6   2    13684.62    14456.32   2105.24 o 
  -6   6   2    47149.95    49651.91   4209.68 o 
  -4   6   2     3796.95     4031.10    576.33 o 
  -2   6   2    36382.63    36154.73   3501.62 o 
   0   6   2     4102.41     3982.83    677.92 o 
   2   6   2    50979.63    55723.83   3725.84 o 
   4   6   2      468.73      402.32    120.81 o 
   6   6   2    47683.91    48651.66   3006.15 o 
   8   6   2     4822.20     4452.20    527.85 o 
  10   6   2    23875.57    22861.72   2758.90 o 
  12   6   2    10003.05     8663.54   1516.67 o 
  14   6   2     6286.65     5536.13    875.64 o 
 -11   7   2     1504.95     1094.89    275.47 o 
  -9   7   2    10489.89     9475.32   1340.71 o 
  -7   7   2      115.61       91.02    111.99 o 
  -5   7   2    17273.04    14226.99   3104.59 o 
  -3   7   2     6402.17     5503.41   1154.57 o 
  -1   7   2    10223.79     9481.43   2205.36 o 
   1   7   2     7581.56     6198.57   1659.84 o 
   3   7   2     2036.32     1547.72    375.71 o 
   5   7   2     5274.85     4444.18   1229.29 o 
   7   7   2     3171.22     2900.32    363.55 o 
 -29   1   3       10.15      111.80    120.99 o 
 -27   1   3    27366.94    26979.77   3468.34 o 
 -25   1   3      183.52      115.70     94.69 o 
 -23   1   3    34625.96    37915.29   3054.71 o 
 -21   1   3      460.71      529.60    100.62 o 
 -19   1   3    52172.97    59765.54   3324.17 o 
 -17   1   3    10109.13    11045.36    506.16 o 
 -15   1   3    24277.04    25487.98   1115.18 o 
 -13   1   3    41732.89    43614.94   1536.47 o 
 -11   1   3    76324.48    78895.84   2485.05 o 
  -9   1   3    16466.34    14964.49    738.96 o 
  -7   1   3    18401.28    17768.47    531.06 o 
  -3   1   3    22070.79    21139.13   1109.11 o 
  -1   1   3   112195.06    95999.83   2385.41 o 
   1   1   3     2004.71     1758.93    142.75 o 
   3   1   3   300175.69   249267.19   9514.37 o 
   5   1   3     2626.89     3892.24    482.83 o 
   7   1   3   154439.02   154221.44   4740.05 o 
   9   1   3    29063.72    33229.72   1311.15 o 
  11   1   3    60372.95    61393.90   2478.36 o 
  13   1   3    27097.23    27060.63   1352.37 o 
  15   1   3    35021.14    36333.05   2220.70 o 
  17   1   3    15539.84    15356.15   1213.84 o 
  19   1   3    16933.38    16757.09   1740.39 o 
  21   1   3    10501.34    10036.50   1346.00 o 
  23   1   3      931.12      738.79    170.31 o 
 -28   2   3     6294.58     5531.91    753.83 o 
 -26   2   3    24568.92    20124.61   3483.56 o 
 -24   2   3    20261.52    20698.28   2388.46 o 
 -22   2   3    17725.40    18426.01   1710.89 o 
 -20   2   3    45264.08    48080.35   2447.63 o 
 -18   2   3     6317.18     7136.44    643.63 o 
 -16   2   3    29751.73    32614.64   1557.03 o 
 -14   2   3      644.39      582.29     95.57 o 
 -12   2   3   109332.84   109589.71   3249.21 o 
 -10   2   3      655.52      799.27     91.56 o 
  -8   2   3    26701.34    22811.24    720.53 o 
  -6   2   3     4181.08     3990.41    384.83 o 
  -4   2   3   129597.02   114409.38   4051.02 o 
  -2   2   3     1327.75     1668.74    200.58 o 
   0   2   3   104465.09    92985.66   2123.44 o 
   2   2   3    78283.52    73431.48   1700.54 o 
   4   2   3    78415.88    73799.99   2349.04 o 
   6   2   3    44482.50    44763.06   1498.28 o 
   8   2   3    55655.28    60267.54   2091.30 o 
  10   2   3    94346.91    99373.37   3980.63 o 
  12   2   3    12246.06    13906.08   1451.34 o 
  14   2   3    53456.06    57542.94   2727.57 o 
  16   2   3     1086.93     1174.23    159.65 o 
  18   2   3    39735.33    41128.00   2885.08 o 
  20   2   3      188.97      224.14    104.31 o 
  22   2   3    13504.52    12284.15   1862.21 o 
 -27   3   3      290.90      211.54    158.32 o 
 -25   3   3       32.75      114.93    108.73 o 
 -23   3   3      353.54      228.80    109.18 o 
 -21   3   3      132.36      132.08     84.84 o 
 -19   3   3      177.95      262.39    104.41 o 
 -17   3   3     2382.91     2636.08    302.55 o 
 -15   3   3      549.72      462.25     65.68 o 
 -13   3   3       13.73       99.52     53.29 o 
 -11   3   3      117.59       88.96     44.21 o 
  -9   3   3     2064.28     2181.03    228.05 o 
  -7   3   3     1999.16     2157.96    240.87 o 
  -5   3   3     8631.40     9996.67    688.86 o 
  -3   3   3      294.23      339.09     63.04 o 
  -1   3   3     9629.38    10787.57    636.18 o 
   1   3   3     3713.67     4274.88    355.09 o 
   3   3   3     3744.26     3994.38    321.36 o 
   5   3   3     2395.29     2574.21    306.58 o 
   7   3   3      299.86      476.21     81.21 o 
   9   3   3       59.38       87.45     56.27 o 
  11   3   3     1481.50     1600.07    204.08 o 
  13   3   3      689.46      657.19    109.97 o 
  15   3   3     3667.36     3665.88    432.22 o 
  17   3   3      550.36      439.13    112.25 o 
  19   3   3        5.81      107.25     78.67 o 
  21   3   3      442.37      271.50    116.17 o 
 -24   4   3     8665.17     7696.50   1417.46 o 
 -22   4   3     2960.44     2748.45    456.01 o 
 -20   4   3    18936.62    19016.35   1446.90 o 
 -18   4   3     6385.66     6045.93    723.85 o 
 -16   4   3    33245.55    35694.93   2886.72 o 
 -14   4   3      373.80      349.51     87.18 o 
 -12   4   3    28033.29    29493.88   2159.58 o 
 -10   4   3     1392.07     1464.83    156.97 o 
  -8   4   3    12999.94      464.18   6718.94 o 
  -6   4   3     8813.49     9461.38    860.37 o 
  -4   4   3    59561.06    59495.85   2911.96 o 
  -2   4   3     1126.36     1074.45    148.02 o 
   0   4   3    29430.13    30902.32   1216.07 o 
   2   4   3    27917.19    26974.43   1202.91 o 
   4   4   3    35749.93    36465.74   1774.49 o 
   6   4   3    27151.84    27778.72   1760.64 o 
   8   4   3    10811.08    11492.14   1037.18 o 
  10   4   3    19804.47    20595.81   1289.13 o 
  12   4   3    18909.92    18633.74   1673.02 o 
  14   4   3    31825.59    32074.14   2893.90 o 
  16   4   3       48.34      158.85     92.01 o 
  18   4   3    22895.77    20832.65   2363.76 o 
  20   4   3      177.13      267.66    122.61 o 
 -21   5   3     2362.51     2440.56    764.99 o 
 -19   5   3    27123.09    27803.86   2733.96 o 
 -17   5   3     6513.06     6011.66   1067.90 o 
 -15   5   3    16712.97    15599.63   1741.65 o 
 -13   5   3    22235.97    22781.43   1052.19 o 
 -11   5   3    14132.72    14980.64   1340.61 o 
  -9   5   3    28597.35    29058.69   1982.98 o 
  -7   5   3    15650.63    16810.55   1462.95 o 
  -5   5   3    40856.14    42500.81   2356.86 o 
  -3   5   3     1260.36     1279.25    202.27 o 
  -1   5   3    35374.56    38146.68   1761.78 o 
   1   5   3     1933.29     1978.16    219.11 o 
   3   5   3    58173.18    60652.67   3053.56 o 
   5   5   3       94.25      184.25     78.09 o 
   7   5   3    49108.08    49404.81   2176.96 o 
   9   5   3     5965.66     6473.53    601.19 o 
  11   5   3    32994.91    33025.60   2701.14 o 
  13   5   3     6156.80     5646.39    855.59 o 
  15   5   3    18528.85    17132.02   1923.98 o 
  17   5   3     5587.56     4205.84   1160.58 o 
 -18   6   3      133.94      132.54    114.70 o 
 -16   6   3     2366.78     1523.28    438.33 o 
 -14   6   3        0.28       23.71    106.83 o 
 -12   6   3     1010.22      833.02    231.85 o 
 -10   6   3        1.18      158.09    116.55 o 
  -8   6   3     2082.24     2129.73    346.02 o 
  -6   6   3     1417.58     1298.52    227.65 o 
  -4   6   3      133.79       74.65     52.87 o 
  -2   6   3     2999.35     2618.06    393.47 o 
   0   6   3     5974.06     5946.06   1167.51 o 
   2   6   3      200.69      167.15     98.71 o 
   4   6   3     3515.92     2943.31    401.50 o 
   6   6   3      969.18      991.76    218.50 o 
   8   6   3      348.87      312.77     87.84 o 
  10   6   3      616.69      490.11    135.97 o 
  12   6   3        4.57       20.61     92.17 o 
  14   6   3     2686.48     1565.65    374.97 o 
 -11   7   3     8055.80     7299.36   1820.91 o 
  -9   7   3     4159.13     3284.69   1195.30 o 
  -7   7   3      389.17      402.27    171.33 o 
  -5   7   3    10665.91    10523.53   3443.33 o 
  -3   7   3     4306.57     3691.98    954.19 o 
  -1   7   3    15274.98    13299.56   2881.95 o 
   1   7   3      178.59      230.57    197.25 o 
   3   7   3    19148.47    17443.34   2029.73 o 
   5   7   3        0.45       90.78    115.42 o 
   7   7   3    11753.04    10002.01   2008.49 o 
 -28   0   4       19.57       86.74    121.43 o 
 -26   0   4    26371.40    29727.04   2646.91 o 
 -24   0   4     4508.87     4300.17    892.42 o 
 -22   0   4    88353.45   102198.85   8430.82 o 
 -20   0   4    14387.17    15749.73   1740.35 o 
 -18   0   4    55367.36    62272.59   3716.14 o 
 -16   0   4    45451.29    51557.13   2987.72 o 
 -14   0   4    60211.83    63820.09   3070.64 o 
 -12   0   4    20433.35    20381.19   1194.27 o 
 -10   0   4   237565.53   219454.55  11866.77 o 
  -8   0   4    71437.06    69391.65   3678.70 o 
  -4   0   4   193438.63   139925.09   4393.88 o 
  -2   0   4    27019.47    24240.33    906.38 o 
   0   0   4   129212.13   119102.76   5858.03 o 
   2   0   4    16020.35    17899.24   1090.53 o 
   4   0   4   180744.83   171339.30   7084.76 o 
   6   0   4    76881.41    79707.83   3536.98 o 
   8   0   4    21662.81    20486.01   1376.96 o 
  10   0   4    16393.94    16301.43   1288.51 o 
  12   0   4    90171.98    90042.67   5267.23 o 
  14   0   4    17773.97    18492.97   2025.28 o 
  16   0   4    45174.69    46816.87   3371.34 o 
  18   0   4    16708.88    16772.68   2852.48 o 
  20   0   4    18297.69    18001.77   1999.55 o 
  22   0   4    10723.21    10141.71   2812.20 o 
 -29   1   4     5876.41     4254.12    897.59 o 
 -27   1   4    12553.76    10912.15   1469.68 o 
 -25   1   4     4918.20     4884.26    593.31 o 
 -23   1   4     7104.25     8110.35    771.42 o 
 -21   1   4     4973.48     5700.66    582.96 o 
 -19   1   4    11123.14    12998.18    962.08 o 
 -17   1   4    19868.73    21673.93   1020.74 o 
 -15   1   4    40080.80    43206.76   1538.98 o 
 -13   1   4        8.29       57.87     42.11 o 
 -11   1   4   156686.70   155714.70   4784.75 o 
  -9   1   4    23680.01    25257.27    739.22 o 
  -7   1   4    36355.83    34401.17    925.82 o 
  -5   1   4      137.95       37.86     52.86 o 
  -3   1   4    69455.65    62515.16   1835.81 o 
  -1   1   4    11237.03    12042.48    616.43 o 
   1   1   4    36972.99    35442.44    850.24 o 
   3   1   4    32364.92    33541.32    937.28 o 
   5   1   4     7509.86     7801.84    540.07 o 
   7   1   4    47780.96    51352.96   1957.05 o 
   9   1   4      201.29      196.23     43.64 o 
  11   1   4    13926.51    15439.42   1178.82 o 
  13   1   4      162.96      124.39     61.24 o 
  15   1   4     3527.40     3901.24    404.90 o 
  17   1   4     5027.05     4854.90    653.25 o 
  19   1   4    16508.21    16973.87   1538.21 o 
  21   1   4      324.93      283.35    128.71 o 
  23   1   4     6316.51     4686.44   1119.60 o 
 -28   2   4      126.54      208.48    101.41 o 
 -26   2   4     8351.28     7033.92   1261.40 o 
 -24   2   4       23.09       71.06     88.37 o 
 -22   2   4     3504.15     3606.22    542.46 o 
 -20   2   4     1081.13     1146.20    164.45 o 
 -18   2   4    36530.00    39113.48   2403.94 o 
 -16   2   4      839.51      929.40    155.40 o 
 -14   2   4    26179.64    26750.33   1151.98 o 
 -12   2   4    44326.03    46688.80   1442.66 o 
 -10   2   4    11457.38    10501.79    799.28 o 
  -8   2   4    44216.30    45489.04   1318.09 o 
  -6   2   4     1750.67     1716.24    176.69 o 
  -4   2   4    23357.98    22974.25    680.94 o 
  -2   2   4     7967.79     7306.51    998.86 o 
   0   2   4     1161.79     1820.88    187.21 o 
   2   2   4      329.15      399.91     50.37 o 
   4   2   4    49666.83    49259.05   1635.15 o 
   6   2   4     3458.93     4047.54    426.10 o 
   8   2   4      826.38      816.70    130.87 o 
  10   2   4     2891.47     3269.53    402.35 o 
  12   2   4     3322.90     3776.17    339.85 o 
  14   2   4     2217.48     2082.49    278.05 o 
  16   2   4    11283.53    12775.16   1239.73 o 
  18   2   4     1112.26     1099.39    152.02 o 
  20   2   4     7037.73     6816.60   1004.53 o 
  22   2   4     6410.35     5495.25   1261.74 o 
 -27   3   4    10863.27     8032.08   2137.79 o 
 -25   3   4    27258.88    26469.73   3470.79 o 
 -23   3   4    20907.99    21560.74   1659.79 o 
 -21   3   4     3716.27     3705.55    457.82 o 
 -19   3   4    59243.22    58637.18   2869.93 o 
 -17   3   4     5931.44     5765.40    402.23 o 
 -15   3   4    68588.66    69662.23   2861.41 o 
 -13   3   4     4577.50     4562.56    309.43 o 
 -11   3   4    91528.39    88803.20   3149.77 o 
  -9   3   4    16780.38    18225.42    789.82 o 
  -7   3   4   140127.33   126458.65   4825.43 o 
  -5   3   4    12319.46    13671.80    816.96 o 
  -3   3   4   160078.50   153464.14   7102.31 o 
  -1   3   4    30711.26    31537.09   1030.39 o 
   1   3   4    44115.59    43579.80   1381.38 o 
   3   3   4    26905.75    27247.00   1059.17 o 
   5   3   4    62273.88    62033.95   2539.22 o 
   7   3   4    15344.25    16058.36    947.60 o 
   9   3   4    35477.10    36996.29   1904.20 o 
  11   3   4    71454.09    76581.59   3577.62 o 
  13   3   4     6827.68     6709.57    665.86 o 
  15   3   4    66139.29    67202.63   4362.50 o 
  17   3   4     1000.27      835.77    157.22 o 
  19   3   4    29571.24    29464.33   2572.14 o 
  21   3   4       89.73       99.01     71.94 o 
 -24   4   4     1540.49      908.32    297.13 o 
 -22   4   4    11868.31    10640.73   1480.02 o 
 -20   4   4      920.27      687.91    183.41 o 
 -18   4   4    14617.15    14462.07   1547.09 o 
 -16   4   4     3168.17     3079.46    535.55 o 
 -14   4   4    25903.47    27753.33   2383.35 o 
 -12   4   4    26394.04    25570.25   1946.88 o 
 -10   4   4    17132.40     1463.63   8693.18 o 
  -8   4   4    28883.23    29654.78   1752.56 o 
  -6   4   4     6133.58     6168.71    680.40 o 
  -4   4   4     8276.28     9361.53    612.44 o 
  -2   4   4     9520.52     9820.20    730.23 o 
   0   4   4    28893.09    31224.08   1246.79 o 
   2   4   4     2464.29     2531.39    304.74 o 
   4   4   4    49358.69    51075.30   2442.98 o 
   6   4   4     3395.16     3195.49    431.98 o 
   8   4   4     7439.75     7526.21    535.78 o 
  10   4   4     4020.98     3981.93    532.37 o 
  12   4   4     7996.16     8779.15    700.05 o 
  14   4   4      217.26      216.09     87.09 o 
  16   4   4     9190.40     9158.12    891.58 o 
  18   4   4     1076.79      958.98    189.00 o 
 -23   5   4       30.38      224.03    142.09 o 
 -21   5   4      364.51      256.81    204.86 o 
 -19   5   4     1557.65     1430.43    307.03 o 
 -17   5   4     6631.78     5819.17    728.31 o 
 -15   5   4    10528.76    10893.14   1325.87 o 
 -13   5   4     1923.81     1714.93    257.46 o 
 -11   5   4    15071.52    15267.11   1388.57 o 
  -9   5   4     4961.06     4768.75    492.79 o 
  -7   5   4     2571.43     2463.83    407.28 o 
  -5   5   4     2532.52     2699.67    377.98 o 
  -3   5   4    12609.65    14864.86   1227.06 o 
  -1   5   4     8791.88     8487.06    705.87 o 
   1   5   4     1770.34     1691.42    201.83 o 
   3   5   4    12446.84    13394.49    998.92 o 
   5   5   4     5257.21     6122.10    843.13 o 
   7   5   4     2184.71     2055.06    317.13 o 
   9   5   4       11.22       49.97     82.46 o 
  11   5   4     6187.99     6108.43    695.02 o 
  13   5   4     2738.72     2107.73    302.36 o 
  15   5   4      687.96      552.05    130.37 o 
  17   5   4        6.28      154.28    113.57 o 
 -18   6   4    23217.23    22033.26   5066.37 o 
 -16   6   4     3683.19     3248.61    862.39 o 
 -14   6   4    12131.34    12185.30   1715.89 o 
 -12   6   4     7699.66     7350.25   1441.65 o 
 -10   6   4    29043.68    28811.07   3137.89 o 
  -8   6   4     8911.77     8737.50   1631.11 o 
  -6   6   4    22365.30    22359.59   1980.01 o 
  -4   6   4    39685.31    40560.73   3392.34 o 
  -2   6   4     3658.18     3194.65    583.06 o 
   0   6   4    23378.37    27757.93   3354.46 o 
   2   6   4     1310.03      981.60    184.47 o 
   4   6   4    17627.16    18220.02   1237.12 o 
   6   6   4     3020.20     2780.21    394.38 o 
   8   6   4    25291.63    25554.59   2370.37 o 
  10   6   4       30.30      247.28    105.46 o 
  12   6   4    28796.36    26102.30   4889.65 o 
 -11   7   4    15738.18    12064.58   3446.21 o 
  -9   7   4     1834.53     1498.76    467.41 o 
  -7   7   4    11636.00    11222.66   3340.47 o 
  -5   7   4      496.13      393.15    235.37 o 
  -3   7   4     4509.31     3800.74   1200.37 o 
  -1   7   4      853.74      688.67    225.78 o 
   1   7   4    16584.11    15293.09   2554.05 o 
   3   7   4     2983.34     1872.79    574.02 o 
   5   7   4     3415.22     2738.43    475.61 o 
 -29   1   5    13181.00    11731.82   1843.02 o 
 -27   1   5       69.66      214.75     78.32 o 
 -25   1   5    46719.00    49515.88   3301.42 o 
 -23   1   5      627.64      658.25    131.02 o 
 -21   1   5    37962.74    44544.70   2559.48 o 
 -19   1   5    12089.92    13610.46   1024.72 o 
 -17   1   5    31462.60    33195.31   1552.30 o 
 -15   1   5      800.17      822.78    126.44 o 
 -13   1   5    34129.68    34179.13   1159.87 o 
 -11   1   5    41053.68    40068.89   1318.90 o 
  -9   1   5    96208.84    89870.61   2281.88 o 
  -5   1   5    59492.46    56923.46   1474.91 o 
  -3   1   5    84881.66    80110.33   2032.29 o 
  -1   1   5    16176.63    14996.92    765.04 o 
   1   1   5   210287.63   189378.98   7255.18 o 
   3   1   5     7064.55     8702.04    643.04 o 
   5   1   5   155268.39   159449.86   4930.00 o 
   7   1   5     8419.85     9589.74   1001.26 o 
   9   1   5    42216.80    44355.62   2134.80 o 
  11   1   5     9621.59    10817.66   1133.95 o 
  13   1   5    60460.41    63255.92   3515.24 o 
  15   1   5     1958.05     1874.33    257.97 o 
  17   1   5    24733.38    24908.01   1985.46 o 
  19   1   5     8891.63     8264.44   1063.79 o 
  21   1   5    11107.32    10267.04   1815.03 o 
 -28   2   5    14519.60    12896.15   2335.96 o 
 -26   2   5    16462.63    16026.30   2423.71 o 
 -24   2   5    14299.80    14544.71   1676.49 o 
 -22   2   5     8386.65     8963.85    983.19 o 
 -20   2   5    12826.89    13832.15   1030.55 o 
 -18   2   5    34376.73    35137.91   1699.60 o 
 -16   2   5    13829.60    13681.25    666.02 o 
 -14   2   5    43719.99    44518.65   1831.25 o 
 -12   2   5      203.48      373.48     62.90 o 
 -10   2   5   107389.55   106069.36   2951.55 o 
  -8   2   5     1340.24     1190.67    264.26 o 
  -6   2   5    95787.09    90221.61   2828.08 o 
  -4   2   5    11372.28    12388.17   1093.50 o 
  -2   2   5   145926.50   129919.23   4031.31 o 
   0   2   5    39156.39    39441.89   1159.79 o 
   2   2   5    58399.23    54529.44   1575.35 o 
   4   2   5    42290.64    42461.76   1335.70 o 
   6   2   5    51118.10    51583.70   1820.40 o 
   8   2   5    25596.66    28093.29   1423.11 o 
  10   2   5     9247.94     9325.79    698.09 o 
  12   2   5    27234.73    28599.77   1501.20 o 
  14   2   5    12463.63    13575.02   1462.49 o 
  16   2   5    14317.16    15175.57   1377.07 o 
  18   2   5     1752.33     1581.48    217.43 o 
  20   2   5    17544.99    15814.34   2567.40 o 
 -27   3   5      267.02      140.02    132.47 o 
 -25   3   5       57.68      151.26    124.08 o 
 -23   3   5      173.37      163.58    117.19 o 
 -21   3   5     1145.75      939.64    154.04 o 
 -19   3   5        0.76       79.24     59.49 o 
 -17   3   5     1747.33     1495.71    180.90 o 
 -15   3   5      612.06      493.88     87.14 o 
 -13   3   5     8809.99     9448.05    581.29 o 
 -11   3   5     1465.56     1402.49    186.22 o 
  -9   3   5       27.37      107.86     62.09 o 
  -7   3   5       79.16      137.00     55.76 o 
  -5   3   5        8.06       66.63     30.51 o 
  -3   3   5       74.89       61.43     37.62 o 
  -1   3   5     1346.69     1559.28    175.23 o 
   1   3   5     5500.72     5856.39    441.63 o 
   3   3   5       23.54       66.92     50.78 o 
   5   3   5     1328.30     1652.86    195.14 o 
   7   3   5     1190.48     1260.72    148.79 o 
   9   3   5      445.37      423.45     89.79 o 
  11   3   5        4.36       38.70     64.60 o 
  13   3   5      755.56      752.93    121.98 o 
  15   3   5       44.86       59.11     59.21 o 
  17   3   5     2005.62     1788.75    307.68 o 
  19   3   5      608.12      320.81    146.70 o 
 -26   4   5     7132.34     6815.55   1511.66 o 
 -24   4   5    12381.97    13949.52   2234.75 o 
 -22   4   5     1991.84     2437.14    344.36 o 
 -20   4   5     1755.11     1799.62    280.81 o 
 -18   4   5    22811.45    23694.23   2167.05 o 
 -16   4   5    15133.28    15481.89   1386.90 o 
 -14   4   5    26437.25    26358.51   1357.39 o 
 -12   4   5     1153.83     1138.69    125.69 o 
 -10   4   5    28727.93    27268.11   1796.48 o 
  -8   4   5      258.34      226.92     62.19 o 
  -6   4   5    42338.64    44001.81   1895.78 o 
  -4   4   5     4904.58     6108.40    687.81 o 
  -2   4   5    66950.95    70801.06   2956.18 o 
   0   4   5     4427.71     4372.93    385.97 o 
   2   4   5    42390.58    42015.06   2035.90 o 
   4   4   5    30165.61    32255.78   1970.01 o 
   6   4   5    31259.07    32506.39   1968.90 o 
   8   4   5    13966.65    14616.29   1182.92 o 
  10   4   5     5173.53     5152.18    464.21 o 
  12   4   5    25383.42    27229.07   2250.68 o 
  14   4   5     3965.65     3909.24    598.96 o 
  16   4   5     5206.62     4724.77    673.60 o 
  18   4   5       98.27      168.33    113.75 o 
 -23   5   5       25.48      103.89    184.62 o 
 -21   5   5    27401.79    28152.98   3936.03 o 
 -19   5   5       47.54      190.35    129.53 o 
 -17   5   5    30929.37    33439.91   2557.40 o 
 -15   5   5     6452.91     6307.37    644.30 o 
 -13   5   5    20270.70    20198.02   1860.00 o 
 -11   5   5    15932.54    16381.39   1078.31 o 
  -9   5   5    38581.90    39207.50   2649.84 o 
  -7   5   5    34443.71    35234.08   2391.61 o 
  -5   5   5    25851.33    29333.87   1696.70 o 
  -3   5   5    54500.11    58496.20   2747.40 o 
  -1   5   5     7536.30     6874.02    737.73 o 
   1   5   5    56335.84    59424.63   3044.03 o 
   3   5   5      861.63      763.67    132.23 o 
   5   5   5    51911.06    55150.55   2334.62 o 
   7   5   5      125.64      149.08     78.84 o 
   9   5   5    29488.85    30615.30   2572.16 o 
  11   5   5      578.73      452.14    117.98 o 
  13   5   5    28178.63    26100.85   3001.64 o 
  15   5   5     4471.73     3222.79    781.82 o 
 -18   6   5       14.13      189.54    159.67 o 
 -16   6   5      813.38      726.54    212.34 o 
 -14   6   5     1569.51     1525.97    278.78 o 
 -12   6   5      464.11      254.81    163.92 o 
 -10   6   5     1045.49     1054.40    223.31 o 
  -8   6   5      541.81      404.45    163.93 o 
  -6   6   5     1158.57     1198.52    187.12 o 
  -4   6   5      738.18      662.32    130.41 o 
  -2   6   5      129.10       88.92    144.71 o 
   0   6   5        9.80       14.73    110.12 o 
   2   6   5     5636.70     5542.32    801.14 o 
   4   6   5        4.32       70.98     77.64 o 
   6   6   5      842.62      761.84    144.81 o 
   8   6   5      419.32      477.98    134.61 o 
  10   6   5      665.35      503.89    160.75 o 
 -11   7   5     3669.41     2952.79    707.96 o 
  -9   7   5    12514.92    10955.90   3500.00 o 
  -7   7   5     5476.03     4568.74   2433.00 o 
  -5   7   5     3351.26     2584.68   1020.80 o 
  -3   7   5    16138.65    14788.03   4079.70 o 
  -1   7   5     5566.90     4101.49   2079.08 o 
   1   7   5    13861.65    14485.76   2135.74 o 
   3   7   5     1464.99     1134.64    498.63 o 
   5   7   5    25887.35    26321.89   7490.78 o 
 -30   0   6     2710.94     2121.09    753.13 o 
 -28   0   6    14150.96    14110.27   2413.76 o 
 -26   0   6      246.35      224.19    168.24 o 
 -24   0   6    44639.17    49069.88   3287.73 o 
 -22   0   6      333.20      397.32     95.29 o 
 -20   0   6    66306.02    70783.88   4631.09 o 
 -18   0   6      755.33      582.73    124.11 o 
 -16   0   6   125379.32   131014.01   6118.79 o 
 -14   0   6    14738.72    14051.85    900.30 o 
 -12   0   6   136235.25   134464.28   5866.36 o 
 -10   0   6   142163.89   136543.47   4815.05 o 
  -6   0   6     5342.39     8947.55    629.70 o 
  -4   0   6    26704.19    25432.44    819.69 o 
  -2   0   6    58513.39    52952.82   1941.56 o 
   0   0   6    26607.50    27211.93   1592.65 o 
   2   0   6   145268.28   136164.27   8438.35 o 
   4   0   6    12999.37    14920.53   2539.35 o 
   6   0   6   108259.10   110307.00   7345.20 o 
   8   0   6     6147.25     7661.40   1000.38 o 
  10   0   6    31449.87    31981.33   1988.19 o 
  12   0   6     7064.99     7979.15   1170.45 o 
  14   0   6    84121.06    87448.33   6087.08 o 
  16   0   6     2323.62     2155.80    349.78 o 
  18   0   6    48402.80    44097.53   4540.54 o 
  20   0   6    24748.65    19966.98   5862.39 o 
 -29   1   6      326.09      379.40    150.77 o 
 -27   1   6     6926.46     6055.88   1057.55 o 
 -25   1   6     4198.45     3901.45    472.36 o 
 -23   1   6    28966.42    30648.05   1650.66 o 
 -21   1   6    15699.12    15857.60   1002.59 o 
 -19   1   6     7166.25     8130.50    752.81 o 
 -17   1   6    14807.32    17573.96   1451.26 o 
 -15   1   6    17643.80    18101.00    797.66 o 
 -13   1   6    12211.78    12357.10    745.90 o 
 -11   1   6     5183.88     5850.11    533.91 o 
  -7   1   6     1681.14     2019.51    179.59 o 
  -5   1   6    60109.71    59969.85   1244.94 o 
  -3   1   6     7397.52     7454.42    491.57 o 
  -1   1   6    16219.33    15603.63    613.83 o 
   1   1   6     4632.06     5042.35    431.22 o 
   3   1   6    11001.91    12196.21    950.77 o 
   5   1   6       54.19      139.45     51.80 o 
   7   1   6    33107.36    34948.29   1716.50 o 
   9   1   6    30502.76    32405.77   1883.69 o 
  11   1   6    13797.97    15486.31   1795.08 o 
  13   1   6    21556.45    22893.60   1872.36 o 
  15   1   6     1241.44     1359.07    237.87 o 
  17   1   6     7430.11     7217.38   1108.75 o 
  19   1   6      511.99      333.27    122.06 o 
  21   1   6     6505.40     5597.83    955.76 o 
 -28   2   6     2681.81     2041.63    416.51 o 
 -26   2   6     1552.49     1301.27    239.66 o 
 -24   2   6    24049.14    24375.01   1900.55 o 
 -22   2   6      377.87      347.60     93.60 o 
 -20   2   6    10861.17    10865.46   1077.21 o 
 -18   2   6      787.31      754.65    114.52 o 
 -16   2   6    15566.02    16624.34    871.57 o 
 -14   2   6     4752.34     6224.08    681.65 o 
 -12   2   6    13635.90    13729.38    694.76 o 
 -10   2   6    26426.53    26349.71    918.86 o 
  -8   2   6    83827.27    87110.55   2751.40 o 
  -6   2   6    57538.61    57059.99   1834.18 o 
  -4   2   6      306.82      406.19     66.63 o 
  -2   2   6     9280.18     9364.49    500.65 o 
   0   2   6      696.84      668.79    106.05 o 
   2   2   6     6616.73     6937.83    479.11 o 
   4   2   6      199.06      181.06     44.52 o 
   6   2   6    20442.41    22293.69   1227.56 o 
   8   2   6     1071.43     1041.32    126.54 o 
  10   2   6    19149.49    21946.91   1679.67 o 
  12   2   6     5984.86     6494.92    749.64 o 
  14   2   6     8759.36     9202.47    674.59 o 
  16   2   6     2350.76     2310.23    288.53 o 
  18   2   6      115.82      135.58     84.71 o 
  20   2   6      225.32      169.47     96.56 o 
 -27   3   6    14817.87    14685.60   3091.52 o 
 -25   3   6     9228.21     9283.69    969.99 o 
 -23   3   6    30177.88    31528.30   2858.58 o 
 -21   3   6     9452.95     9683.63   1375.44 o 
 -19   3   6    38028.16    39000.54   2138.73 o 
 -17   3   6   133023.72   130941.05   4943.98 o 
 -15   3   6    18907.88    19636.61   1208.34 o 
 -13   3   6    84547.97    85749.27   3520.25 o 
 -11   3   6      399.18      506.63     83.04 o 
  -9   3   6    59116.96    56464.76   2644.75 o 
  -7   3   6    13159.18    13979.63    920.48 o 
  -5   3   6    33735.82    33283.14   1242.55 o 
  -3   3   6      469.28      420.56     84.09 o 
  -1   3   6   102675.65    95655.60   3238.97 o 
   1   3   6     6306.24     6140.09    483.44 o 
   3   3   6    84745.84    85029.05   3414.84 o 
   5   3   6    24172.17    24067.38   1395.13 o 
   7   3   6    31072.89    32866.64   2014.23 o 
   9   3   6    15523.09    17435.04   1242.76 o 
  11   3   6    30647.71    34651.33   2312.60 o 
  13   3   6    35722.92    39254.66   2845.95 o 
  15   3   6    21832.93    22067.37   1516.65 o 
  17   3   6    45616.71    46407.08   2434.96 o 
  19   3   6      806.80      832.76    152.17 o 
 -26   4   6      830.13      717.82    291.97 o 
 -24   4   6    23120.25    24376.70   3603.58 o 
 -22   4   6      645.32      498.37    145.19 o 
 -20   4   6    19900.57    20434.08   2627.89 o 
 -18   4   6       73.89      168.92    131.46 o 
 -16   4   6     6902.87     6206.03    610.33 o 
 -14   4   6     3127.88     3217.92    411.41 o 
 -12   4   6    30403.24    30513.53   2054.26 o 
 -10   4   6     8171.18     8360.68    637.40 o 
  -8   4   6    29056.83    29580.38   1868.94 o 
  -6   4   6    33055.80    35848.01   1579.39 o 
  -4   4   6     4982.98     5795.14    615.90 o 
  -2   4   6    14694.56    15577.46   1107.59 o 
   0   4   6       56.37       80.97     42.35 o 
   2   4   6     3486.05     4023.76    448.07 o 
   4   4   6     4883.41     5450.17    538.84 o 
   6   4   6    25919.08    27719.38   1671.35 o 
   8   4   6     3270.59     3527.91    412.13 o 
  10   4   6    23004.82    23587.36   1891.55 o 
  12   4   6     3993.98     3934.88    631.74 o 
  14   4   6    13220.83    12716.93   1508.80 o 
  16   4   6     1315.40     1011.47    260.41 o 
 -23   5   6     5857.65     4711.97   1107.28 o 
 -21   5   6     4842.17     4237.78    796.77 o 
 -19   5   6      320.97      172.65    147.58 o 
 -17   5   6     7411.08     7375.27   1006.15 o 
 -15   5   6     4374.23     4339.13    652.99 o 
 -13   5   6     2021.74     1774.57    295.58 o 
 -11   5   6      538.71      440.81     98.89 o 
  -9   5   6    11714.53    11491.19    874.27 o 
  -7   5   6      270.13      351.81     98.14 o 
  -5   5   6    14221.34    16391.01   1149.10 o 
  -3   5   6     6881.69     6350.51    585.11 o 
  -1   5   6     5393.49     5779.11    765.52 o 
   1   5   6       97.28       96.55     93.84 o 
   3   5   6      351.78      237.59    104.34 o 
   5   5   6      968.31      967.49    176.32 o 
   7   5   6     9771.52     9640.36   1105.97 o 
   9   5   6     7017.35     6617.76    936.14 o 
  11   5   6      500.63      578.49    178.12 o 
  13   5   6     7502.48     6423.39    832.95 o 
 -18   6   6     2270.48     1950.02    754.87 o 
 -16   6   6    41815.73    45619.47   3183.12 o 
 -14   6   6     6390.33     6161.14   1318.91 o 
 -12   6   6    15468.24    14848.55   2471.56 o 
 -10   6   6    17108.04    18506.69   2934.82 o 
  -8   6   6    13641.54    13502.47   2050.81 o 
  -6   6   6     6851.79     6361.71   1240.50 o 
  -4   6   6     7216.24     8097.80   1093.20 o 
  -2   6   6    14784.02    15407.05   1244.55 o 
   0   6   6    11318.91    11661.31   1361.90 o 
   2   6   6    36115.67    35846.71   3336.42 o 
   4   6   6      158.29      136.08    122.34 o 
   6   6   6    23761.35    23448.08   2778.94 o 
   8   6   6      119.23      164.83     79.13 o 
  10   6   6    13305.89    11393.98   1957.61 o 
 -11   7   6     5097.10     4841.59   2265.63 o 
  -9   7   6    15996.82    16123.52   3553.17 o 
  -7   7   6      507.82      399.25    439.35 o 
  -5   7   6    22346.15    21693.01   5202.49 o 
  -3   7   6     1796.53     1211.70    589.29 o 
  -1   7   6     4973.00     4438.99   1468.04 o 
   1   7   6     1522.55     1398.45    347.11 o 
   3   7   6     6966.40     6490.90   2084.31 o 
 -31   1   7    14534.65     9735.12   2484.45 o 
 -29   1   7    17720.54    15518.64   1895.98 o 
 -27   1   7    15482.44    17332.84   1532.84 o 
 -25   1   7      272.10      383.90    114.43 o 
 -23   1   7    46403.63    47280.74   2575.99 o 
 -21   1   7     1661.12     1784.98    196.68 o 
 -19   1   7    43297.14    44360.64   2116.51 o 
 -17   1   7       62.98       81.36     74.08 o 
 -15   1   7    93096.90    94389.48   3158.40 o 
 -13   1   7    21400.74    21693.46    809.37 o 
 -11   1   7    84566.77    80365.65   2536.78 o 
  -7   1   7   129906.43   120280.35   2717.10 o 
  -5   1   7    17496.14    16312.56    550.58 o 
  -3   1   7    35408.44    33735.27    950.32 o 
  -1   1   7   138936.30   129440.18   3994.66 o 
   1   1   7    38991.27    39648.67   1544.63 o 
   3   1   7    81722.17    86850.66   3389.97 o 
   5   1   7     6075.32     7790.90    889.71 o 
   7   1   7    58656.60    62652.93   2630.01 o 
   9   1   7     2245.86     2684.12    328.12 o 
  11   1   7    22779.34    23328.11   1386.86 o 
  13   1   7      491.90      461.00    123.15 o 
  15   1   7    32898.33    33494.43   2775.85 o 
  17   1   7     1707.41     1571.70    257.53 o 
  19   1   7    17575.17    14821.90   2415.80 o 
 -30   2   7    13526.02    13701.17   3036.49 o 
 -28   2   7     3722.87     3360.57    610.36 o 
 -26   2   7    18698.39    18697.72   1753.83 o 
 -24   2   7     7242.24     6957.00    633.75 o 
 -22   2   7    36880.35    40345.04   2470.28 o 
 -20   2   7    31526.29    32659.26   1745.39 o 
 -18   2   7    11678.01    12946.80   1187.83 o 
 -16   2   7    35554.76    36910.29   1600.95 o 
 -14   2   7    13419.22    13476.11    725.84 o 
 -12   2   7    77495.77    75749.44   2550.10 o 
 -10   2   7     2401.57     1867.32    324.35 o 
  -6   2   7     8511.17    10172.20    518.93 o 
  -4   2   7   106932.46   102728.82   3225.35 o 
  -2   2   7    17672.05    18622.68    763.58 o 
   0   2   7   147281.86   140718.27   4622.18 o 
   2   2   7     9543.91     9591.09    721.07 o 
   4   2   7    47633.56    48702.32   1798.89 o 
   6   2   7    20486.67    21630.97   1109.63 o 
   8   2   7    41378.92    45614.00   2203.52 o 
  10   2   7    28805.72    31332.91   1569.65 o 
  12   2   7     9114.03     9927.64   1107.51 o 
  14   2   7    22009.91    22477.99   1636.78 o 
  16   2   7     2995.29     3117.49    421.33 o 
  18   2   7    15729.67    14375.17   2324.96 o 
 -29   3   7        0.17       36.63    106.23 o 
 -27   3   7       54.45      169.45    118.28 o 
 -25   3   7       21.30       82.89    115.54 o 
 -23   3   7     1442.76     1266.40    211.06 o 
 -21   3   7       65.97       89.33     74.50 o 
 -19   3   7     1097.55     1060.58    172.07 o 
 -17   3   7      656.10      642.72     98.97 o 
 -15   3   7       11.35      159.76     87.32 o 
 -13   3   7     2284.00     2097.09    229.82 o 
 -11   3   7     2372.42     2511.68    273.14 o 
  -9   3   7     2011.77     1902.02    484.57 o 
  -7   3   7       82.44      113.70     73.44 o 
  -5   3   7     1279.04     1364.58    164.54 o 
  -3   3   7     2899.18     3544.34    430.05 o 
  -1   3   7       10.54       81.64     40.31 o 
   1   3   7     1836.85     1879.31    256.96 o 
   3   3   7     2487.19     2870.02    300.88 o 
   5   3   7     7426.85     7395.18    561.98 o 
   7   3   7     3004.68     3425.61    311.09 o 
   9   3   7      157.30      126.80     71.78 o 
  11   3   7      136.41       96.63     88.14 o 
  13   3   7      814.15      768.86    157.97 o 
  15   3   7      862.07      821.93    137.02 o 
  17   3   7      387.15      228.84     87.54 o 
 -26   4   7     7616.50     7552.02   1682.22 o 
 -24   4   7     5178.22     5329.02    914.19 o 
 -22   4   7     9854.59    10096.77   1768.03 o 
 -20   4   7     7163.38     7778.51   1300.14 o 
 -18   4   7     3158.67     3753.59    598.81 o 
 -16   4   7    39259.99    37797.80   2096.06 o 
 -14   4   7     3087.89     3190.10    256.32 o 
 -12   4   7    12476.59    13259.04   1167.46 o 
 -10   4   7     8844.18     9260.56    916.64 o 
  -8   4   7    61429.09    65743.62   3059.29 o 
  -6   4   7      709.02      802.13    134.76 o 
  -4   4   7    53980.48    54771.85   2562.84 o 
  -2   4   7    16810.36    17615.90   1097.38 o 
   0   4   7    49835.87    52420.52   3421.23 o 
   2   4   7      204.93      255.91     99.97 o 
   4   4   7    19312.08    20198.83   1206.98 o 
   6   4   7    11075.24    11762.77    976.38 o 
   8   4   7    18231.96    19898.82   1265.79 o 
  10   4   7     7954.29     8248.11   1357.30 o 
  12   4   7     7282.99     7191.61    996.18 o 
  14   4   7    11939.16    10689.40   1587.14 o 
  16   4   7     1546.37     1335.67    240.18 o 
 -23   5   7    18857.70    18415.08   4017.77 o 
 -21   5   7      673.92      589.17    151.03 o 
 -19   5   7    23810.45    22880.86   4070.32 o 
 -17   5   7       36.61       38.32    109.61 o 
 -15   5   7    35826.32    38089.17   4175.67 o 
 -13   5   7     5166.29     4696.19    604.09 o 
 -11   5   7    34283.21    34485.69   2532.20 o 
  -9   5   7    20657.64    22267.33   2027.75 o 
  -7   5   7    42824.89    47829.96   2371.87 o 
  -5   5   7    26093.13    28291.82   1776.00 o 
  -3   5   7    25737.32    26817.75   1525.30 o 
  -1   5   7    25060.84    25145.19   1765.02 o 
   1   5   7    16695.49    17223.89   1117.58 o 
   3   5   7    49317.32    51411.80   2357.35 o 
   5   5   7     1884.28     2039.09    282.27 o 
   7   5   7    30456.33    33653.66   2079.48 o 
   9   5   7      265.75      306.24    125.80 o 
  11   5   7    19131.14    18357.33   2563.75 o 
  13   5   7      156.98      114.25    100.81 o 
 -18   6   7      791.36      981.57    339.97 o 
 -16   6   7     1618.14     1203.80    344.21 o 
 -14   6   7      320.90      384.39    141.66 o 
 -12   6   7     3374.87     3235.21    665.77 o 
 -10   6   7      206.66      203.55    109.19 o 
  -8   6   7      362.96      229.37    112.50 o 
  -6   6   7      266.13      223.27    119.52 o 
  -4   6   7      281.88      262.69    119.66 o 
  -2   6   7      253.62      302.16    130.91 o 
   0   6   7      137.37      117.91     92.29 o 
   2   6   7     1219.46      912.10    181.66 o 
   4   6   7     3333.91     2623.43    470.43 o 
   6   6   7      322.00      240.92    147.83 o 
   8   6   7      546.40      646.22    180.48 o 
 -11   7   7    10495.24     8411.32   3112.95 o 
  -9   7   7     7260.96     6548.44   2305.73 o 
  -7   7   7    10351.22     9416.43   3679.57 o 
  -5   7   7     2760.84     2156.66   1155.91 o 
  -3   7   7     5053.78     4358.65   2440.84 o 
  -1   7   7    16824.01    16937.26   4365.72 o 
   1   7   7     4164.13     2825.28   1485.43 o 
 -30   0   8    52769.07    51449.89   5510.64 o 
 -28   0   8    18340.37    16242.07   2440.20 o 
 -26   0   8    54198.61    56245.88   5799.96 o 
 -24   0   8     1926.47     1750.86    364.35 o 
 -22   0   8   104045.52   107611.95   4026.96 o 
 -20   0   8      536.51      680.78    154.36 o 
 -18   0   8    55357.96    59655.81   3528.17 o 
 -16   0   8     2295.91     2072.01    330.98 o 
 -14   0   8    76494.27    70187.30   3353.51 o 
 -12   0   8    49998.30    51277.35   2363.14 o 
  -8   0   8    18549.01    16505.19    738.40 o 
  -6   0   8    22335.23    19660.45    700.38 o 
  -4   0   8     7517.16     6444.43    553.43 o 
  -2   0   8    12537.98    13229.95   1070.29 o 
   0   0   8   102179.21   108477.84   5850.62 o 
   2   0   8    38838.15    38601.09   2742.46 o 
   4   0   8    85262.79    90346.12   6127.39 o 
   6   0   8    10251.82    12330.62   1666.75 o 
   8   0   8   134075.92   128093.78  11648.06 o 
  10   0   8     1707.55     1964.01    656.41 o 
  12   0   8    27218.38    28017.41   5317.55 o 
  14   0   8    10757.05    10112.07   2298.75 o 
  16   0   8    42780.61    41520.51   7849.93 o 
  18   0   8     1430.53     1117.56    527.40 o 
 -31   1   8     1258.35      970.08    248.06 o 
 -29   1   8     1907.94     1474.91    293.77 o 
 -27   1   8      127.76      104.70    108.52 o 
 -25   1   8    11857.94    11623.57   1277.07 o 
 -23   1   8     5352.72     5495.36    619.41 o 
 -21   1   8    41489.81    42099.50   2401.01 o 
 -19   1   8    10521.38    10892.43    711.34 o 
 -17   1   8     7620.96     7441.02    652.51 o 
 -15   1   8    13612.29    14228.58    966.75 o 
 -13   1   8     3931.61     4441.49    455.22 o 
 -11   1   8    14772.88     2288.29   6758.69 o 
  -9   1   8       23.14      106.06     30.77 o 
  -7   1   8    25417.30    26873.72    752.68 o 
  -5   1   8    37219.74    40031.26   1170.73 o 
  -3   1   8    80838.20    77317.10   2446.72 o 
  -1   1   8     6420.16     7648.13    541.49 o 
   1   1   8    36665.57    37262.63   1537.96 o 
   3   1   8    11315.05    11725.54   1154.97 o 
   5   1   8    10115.82    10627.98    740.23 o 
   7   1   8     8346.12     9111.18    965.15 o 
   9   1   8    11011.21    11174.29   1178.83 o 
  11   1   8     8628.33     8444.49    846.74 o 
  13   1   8     7486.10     7188.55    520.25 o 
  15   1   8     5543.32     5455.29    684.88 o 
  17   1   8     2759.51     2294.05    349.61 o 
  19   1   8     6957.41     5795.52   1293.57 o 
 -30   2   8     5130.06     3487.70   1058.23 o 
 -28   2   8      814.85      724.68    179.31 o 
 -26   2   8     1257.82      995.54    180.12 o 
 -24   2   8       65.15       67.67     82.09 o 
 -22   2   8    15909.60    16170.27   1295.77 o 
 -20   2   8    11169.27    10595.88   1162.37 o 
 -18   2   8    31170.83    32327.07   1713.51 o 
 -16   2   8     2617.01     2546.81    231.39 o 
 -14   2   8    10995.38    10746.55    652.35 o 
 -12   2   8     3536.65     3748.94    415.99 o 
 -10   2   8      155.55      179.62     62.79 o 
  -8   2   8       44.53      115.68    122.93 o 
  -6   2   8    45997.08    50385.75   1654.40 o 
  -4   2   8     3228.02     3259.11    308.31 o 
  -2   2   8    34657.08    37018.56   1331.77 o 
   0   2   8    48790.73    49831.01   1758.94 o 
   2   2   8     2937.78     2942.53    346.19 o 
   4   2   8    13329.58    14178.28   1088.12 o 
   6   2   8     4093.17     4294.30    391.65 o 
   8   2   8    13256.32    15573.35   1581.20 o 
  10   2   8     5001.62     5057.26    681.13 o 
  12   2   8    18239.31    18644.94   2237.18 o 
  14   2   8     1254.07     1320.35    272.92 o 
  16   2   8    12745.75    10888.68   1509.68 o 
  18   2   8     3588.31     2532.07    674.90 o 
 -29   3   8    45865.38    43764.60   8695.58 o 
 -27   3   8     2159.34     1987.66    666.99 o 
 -25   3   8    43174.45    47819.93   2668.36 o 
 -23   3   8    31620.16    32026.18   2290.95 o 
 -21   3   8    28754.59    29961.43   1785.42 o 
 -19   3   8    15264.57    15677.27    896.37 o 
 -17   3   8     9941.89     9703.60    848.36 o 
 -15   3   8    40058.15    41017.22   1959.20 o 
 -13   3   8    48488.67    48483.64   2413.23 o 
 -11   3   8    64502.18    64942.71   2736.81 o 
  -9   3   8    11893.74    12762.28   1057.72 o 
  -7   3   8    93680.00    93731.87   3719.36 o 
  -5   3   8     2990.30     3148.51    360.37 o 
  -3   3   8    17690.33    16865.11    854.77 o 
  -1   3   8     1715.01     1811.20    170.27 o 
   1   3   8    79915.09    75986.10   3134.69 o 
   3   3   8      322.76      469.58     86.40 o 
   5   3   8    83808.90    88180.98   4892.45 o 
   7   3   8    30206.53    33284.77   1862.10 o 
   9   3   8    44256.65    48847.25   2624.14 o 
  11   3   8    24829.69    27560.58   2009.21 o 
  13   3   8     6494.68     6265.43    608.09 o 
  15   3   8    13064.02    13260.35   1742.53 o 
  17   3   8     7430.38     6306.69   1203.84 o 
 -26   4   8     5911.86     5920.89   1389.43 o 
 -24   4   8     1829.29     1520.21    365.19 o 
 -22   4   8    18059.11    18529.26   1837.96 o 
 -20   4   8     1794.26     2209.78    518.17 o 
 -18   4   8    42968.11    44367.96   2027.86 o 
 -16   4   8     1658.72     1814.00    313.08 o 
 -14   4   8     4647.95     5792.10    723.90 o 
 -12   4   8     7401.29     7516.24    806.93 o 
 -10   4   8    13339.10    14823.99   1320.37 o 
  -8   4   8     1873.74     2096.80    250.00 o 
  -6   4   8    33206.23    35211.09   1704.29 o 
  -4   4   8    12263.15    12775.62    949.99 o 
  -2   4   8    19217.47    20330.66   1427.89 o 
   0   4   8    28908.98    30938.11   2365.59 o 
   2   4   8      831.04      694.01    138.34 o 
   4   4   8    31574.99    33758.36   2773.97 o 
   6   4   8      258.84      241.76    108.84 o 
   8   4   8     6754.83     7186.29    809.28 o 
  10   4   8      743.40      869.32    143.66 o 
  12   4   8    10262.42    10464.34   1327.24 o 
  14   4   8      179.33      185.28    153.68 o 
 -23   5   8      148.77      181.53    152.53 o 
 -21   5   8    15840.12    15631.47   2396.58 o 
 -19   5   8     1675.86     1453.99    295.43 o 
 -17   5   8     3490.97     3289.34    676.12 o 
 -15   5   8     6055.81     6143.53   1170.80 o 
 -13   5   8     1967.55     1873.43    314.36 o 
 -11   5   8      568.94      418.29    134.96 o 
  -9   5   8     3475.30     3213.40    768.40 o 
  -7   5   8     6227.16     8026.83    914.64 o 
  -5   5   8      140.86      145.99     68.33 o 
  -3   5   8    11207.23    11690.76   1221.09 o 
  -1   5   8      261.05      366.64    138.81 o 
   1   5   8    13710.47    13389.20   1692.92 o 
   3   5   8       28.62      100.95    113.26 o 
   5   5   8       42.36      137.63    127.71 o 
   7   5   8     7809.10     7303.18    789.83 o 
   9   5   8     5639.93     4923.01    788.23 o 
  11   5   8      166.65      259.35    124.98 o 
 -20   6   8       14.64      127.22    167.50 o 
 -18   6   8    18601.22    16394.64   3639.99 o 
 -16   6   8       49.91       93.31    135.15 o 
 -14   6   8    40325.98    42612.31   5031.94 o 
 -12   6   8     2035.96     1838.50    363.68 o 
 -10   6   8    20640.98    21596.44   3496.99 o 
  -8   6   8    16311.07    15565.21   2574.88 o 
  -6   6   8    15447.00    18653.31   2211.42 o 
  -4   6   8     8615.37    10663.96   1574.13 o 
  -2   6   8     6480.98     6921.48    972.45 o 
   0   6   8    18221.88    16060.19   2252.08 o 
   2   6   8    10003.86     8284.68   1178.30 o 
   4   6   8    24799.67    24246.60   3179.22 o 
   6   6   8     4291.54     3464.74    831.49 o 
   8   6   8    33396.60    32487.27   5571.83 o 
 -11   7   8     3856.16     3200.12   1264.88 o 
  -9   7   8     2259.51     2284.80    810.71 o 
  -7   7   8     6508.67     5742.09   1752.18 o 
  -5   7   8     1792.09     1666.75    577.96 o 
  -3   7   8    19105.51    21578.80   4683.19 o 
  -1   7   8       44.20      183.14    203.32 o 
 -31   1   9     4704.07     3179.35    904.75 o 
 -29   1   9    12943.51    11916.22   1700.57 o 
 -27   1   9     5989.46     5981.28    592.97 o 
 -25   1   9     5399.82     5261.96    721.49 o 
 -23   1   9      732.70      514.75    122.96 o 
 -21   1   9    63963.98    64284.07   3564.05 o 
 -19   1   9    10921.19    11316.26    792.97 o 
 -17   1   9    42451.17    40964.39   1725.22 o 
 -15   1   9     3737.59     3374.05    350.93 o 
 -13   1   9   112076.89   105310.68   3505.90 o 
 -11   1   9     3196.49      690.33    792.06 o 
  -7   1   9    22885.47    22501.21    817.00 o 
  -5   1   9   129371.05   125317.55   3472.94 o 
  -3   1   9    44679.28    43777.05   1462.52 o 
  -1   1   9    25087.84    24907.99    953.57 o 
   1   1   9    47096.74    50018.63   2028.78 o 
   3   1   9     5280.95     5517.69    738.82 o 
   5   1   9    24133.14    28313.99   2860.54 o 
   7   1   9     9406.44    10464.09    963.01 o 
   9   1   9    31384.27    32567.10   2237.77 o 
  11   1   9     3344.69     3203.08    440.75 o 
  13   1   9    15777.66    15357.01   1475.67 o 
  15   1   9     3271.02     2524.99    438.89 o 
  17   1   9    23865.49    20558.52   2558.71 o 
 -30   2   9      327.71      412.08    234.97 o 
 -28   2   9    15795.37    15857.00   2459.39 o 
 -26   2   9     6706.43     5956.60    546.56 o 
 -24   2   9    27856.17    27669.40   1673.50 o 
 -22   2   9    18034.19    17446.99   1334.86 o 
 -20   2   9    29070.80    30738.61   2009.28 o 
 -18   2   9    11849.76    11041.52    713.21 o 
 -16   2   9    29597.98    31040.90   1435.01 o 
 -14   2   9    66864.49    67703.75   3209.63 o 
 -12   2   9    34779.46     8172.66  18278.87 o 
 -10   2   9   109104.90   108235.59   4179.14 o 
  -8   2   9     4924.88     5313.59    440.06 o 
  -6   2   9   123841.73   121044.92   4001.28 o 
  -4   2   9     4696.50     5872.01    513.75 o 
  -2   2   9    64290.96    63715.33   2188.07 o 
   0   2   9     2100.01     2296.45    276.84 o 
   2   2   9    61013.13    63975.05   2835.35 o 
   4   2   9      777.64      641.78     92.18 o 
   6   2   9    40408.31    43605.69   2934.30 o 
   8   2   9    16276.84    17190.39   1298.54 o 
  10   2   9    18776.83    20547.67   2212.57 o 
  12   2   9     6004.33     6101.34    936.37 o 
  14   2   9    13596.55    13126.56   1637.26 o 
  16   2   9    15613.74    12853.56   2681.28 o 
 -29   3   9     1355.31     1169.08    356.05 o 
 -27   3   9      156.83      142.27    126.83 o 
 -25   3   9       45.45       74.13    171.81 o 
 -23   3   9       55.01       91.81     83.65 o 
 -21   3   9     1179.36     1132.70    194.65 o 
 -19   3   9     1003.63      948.47    167.54 o 
 -17   3   9      134.80      183.69     93.60 o 
 -15   3   9      774.87      866.04    125.31 o 
 -13   3   9      176.18      286.13    200.38 o 
 -11   3   9     3494.29     3321.50    302.99 o 
  -9   3   9     1726.60     1614.19    287.90 o 
  -7   3   9      584.78      610.59    105.54 o 
  -5   3   9      592.05      789.77    116.29 o 
  -3   3   9      337.75      410.40     80.25 o 
  -1   3   9      381.12      414.28     72.63 o 
   1   3   9      660.82      584.48     97.70 o 
   3   3   9        3.34       99.97     58.24 o 
   5   3   9      685.64      704.91    163.44 o 
   7   3   9     1516.84     1558.14    298.49 o 
   9   3   9      413.38      324.26    101.79 o 
  11   3   9      273.52      175.38    103.56 o 
  13   3   9      471.71      325.86    103.99 o 
  15   3   9      529.87      460.27    143.23 o 
 -26   4   9     1186.08     1236.56    456.79 o 
 -24   4   9    12447.75    12691.60   2756.72 o 
 -22   4   9     9380.62    11143.26   2198.11 o 
 -20   4   9    25060.15    25729.31   2832.14 o 
 -18   4   9    12649.05    13058.03    850.24 o 
 -16   4   9     7669.10     8542.49    850.55 o 
 -14   4   9    64458.04    64809.03   4198.52 o 
 -12   4   9    27454.20    28561.39   2194.70 o 
 -10   4   9    47259.14    53204.37   3770.14 o 
  -8   4   9      338.09      543.10    126.92 o 
  -6   4   9    41996.53    43317.81   2445.28 o 
  -4   4   9      569.08      576.41    105.48 o 
  -2   4   9    27890.89    28789.36   1431.21 o 
   0   4   9      167.52      151.68     69.80 o 
   2   4   9    48637.91    52311.53   3106.64 o 
   4   4   9     3534.82     3752.07    589.37 o 
   6   4   9     8673.33     9473.34   1362.78 o 
   8   4   9     7574.63     8081.59    922.36 o 
  10   4   9    14389.92    15426.73   1620.42 o 
  12   4   9     3524.80     3077.95    540.70 o 
  14   4   9     4943.12     4252.80    514.30 o 
 -23   5   9      864.78      909.80    288.42 o 
 -21   5   9    29634.27    32031.94   4489.41 o 
 -19   5   9     1552.00     1850.54    437.95 o 
 -17   5   9    34509.43    38462.98   3648.73 o 
 -15   5   9      344.37      374.86    100.68 o 
 -13   5   9    28632.48    30946.11   2681.97 o 
 -11   5   9     2061.60     1924.25    367.98 o 
  -9   5   9    49655.72    54563.75   3501.90 o 
  -7   5   9    16096.33    16528.08   1086.82 o 
  -5   5   9    40389.22    42462.80   1664.50 o 
  -3   5   9    14802.94    14781.91   1162.46 o 
  -1   5   9    14629.08    14617.52   2170.68 o 
   1   5   9    17054.83    16889.79   1625.53 o 
   3   5   9     7840.16     7769.77    968.62 o 
   5   5   9    18491.36    20294.28   1956.79 o 
   7   5   9     3452.62     3312.68    621.75 o 
   9   5   9    18078.32    16998.70   3369.29 o 
  11   5   9     1026.61      492.95    181.19 o 
 -20   6   9       13.05      119.73    132.42 o 
 -18   6   9     1808.11     1465.24    527.08 o 
 -16   6   9     3121.88     3026.15    883.93 o 
 -14   6   9      222.50      211.02    134.57 o 
 -12   6   9      475.97      240.60    183.06 o 
 -10   6   9     1504.66     1564.77    323.00 o 
  -8   6   9     2629.47     2404.96    400.25 o 
  -6   6   9     1026.22     1377.22    392.72 o 
  -4   6   9       45.18      294.36    203.68 o 
  -2   6   9      887.88      516.06    241.47 o 
   0   6   9      739.98      696.83    266.37 o 
   2   6   9     1100.18     1179.03    356.48 o 
   4   6   9      594.61      562.96    290.91 o 
   6   6   9     1073.52      951.88    443.78 o 
  -9   7   9     5374.32     3971.60   1426.15 o 
  -7   7   9     2528.30     2039.85    650.31 o 
  -5   7   9    13463.48    13807.31   3410.55 o 
 -32   0  10    15618.62    12621.02   3272.51 o 
 -30   0  10    13804.57    12351.05   1782.04 o 
 -28   0  10    15855.06    16501.77   2586.86 o 
 -26   0  10    44902.02    45356.38   4988.10 o 
 -24   0  10    47136.60    45503.33   3972.91 o 
 -22   0  10    12697.86    12369.63    760.28 o 
 -20   0  10   145289.17   146882.44   5644.45 o 
 -18   0  10       20.33      177.12    130.71 o 
 -16   0  10    64339.95    61282.50   3500.83 o 
 -14   0  10     5377.16     4944.60    692.59 o 
 -10   0  10     6092.21     6613.15    570.03 o 
  -8   0  10   112878.88   111973.18   4058.52 o 
  -6   0  10    34557.64    36403.13   1419.31 o 
  -4   0  10   155372.41   141975.95   6206.11 o 
  -2   0  10   107769.45   112674.23   5266.68 o 
   0   0  10     2344.60     2113.02    318.16 o 
   2   0  10    75454.23    83445.38   4734.12 o 
   4   0  10    24235.27    26050.79   2385.05 o 
   6   0  10    47830.10    47482.27   5483.18 o 
   8   0  10    31895.41    30327.49   3230.63 o 
  10   0  10    60308.62    60730.83   7481.19 o 
  12   0  10      964.97      876.96    340.85 o 
  14   0  10    26042.32    23552.41   5751.68 o 
  16   0  10     2573.27     2276.96    882.19 o 
 -31   1  10     9193.36     7465.22   1527.77 o 
 -29   1  10      435.17      285.93    110.24 o 
 -27   1  10     6042.17     5752.44    639.52 o 
 -25   1  10     4980.26     5066.09    544.24 o 
 -23   1  10     4923.55     4700.54    370.19 o 
 -21   1  10      796.32      942.40    138.13 o 
 -19   1  10    18552.08    18308.61   1027.85 o 
 -17   1  10     3286.27     3441.91    334.68 o 
 -15   1  10    30004.74    29837.41   1273.11 o 
 -11   1  10     9257.15     9753.23   1035.93 o 
  -9   1  10    27704.68    28057.85   1074.49 o 
  -7   1  10      160.95      201.48     35.51 o 
  -5   1  10    38179.70    37546.96   1266.18 o 
  -3   1  10    16907.66    17670.67    747.58 o 
  -1   1  10    25193.61    24859.15    966.31 o 
   1   1  10      808.58     1119.20    181.53 o 
   3   1  10    53581.79    57293.49   2826.75 o 
   5   1  10     5243.84     5942.79    756.77 o 
   7   1  10    23104.07    26003.25   2380.63 o 
   9   1  10    11871.45    10837.41   1199.87 o 
  11   1  10     2678.26     2641.60    366.89 o 
  13   1  10     1672.63     1354.86    353.21 o 
  15   1  10     7764.37     6157.15    947.68 o 
  17   1  10     3762.75     2882.44    614.24 o 
 -30   2  10     8028.08     8128.93    955.73 o 
 -28   2  10    13950.68    12885.38   1885.82 o 
 -26   2  10      366.52      374.84    224.91 o 
 -24   2  10     6319.93     5628.96    665.69 o 
 -22   2  10       28.75      117.09     72.21 o 
 -20   2  10     7857.84     8338.62    538.48 o 
 -18   2  10     9547.27    11824.39   1231.30 o 
 -16   2  10    11197.52    12220.94   1262.52 o 
 -14   2  10       54.00      126.63     59.52 o 
 -12   2  10    20074.20     4747.43  11245.76 o 
 -10   2  10      152.51      123.66     43.36 o 
  -8   2  10     7947.62     8292.60    700.63 o 
  -6   2  10    33637.57    36505.49   1163.68 o 
  -4   2  10    15832.49    16485.90    797.33 o 
  -2   2  10       70.05      204.13     71.35 o 
   0   2  10    14957.31    15248.82    919.13 o 
   2   2  10    10718.09    11412.97    803.75 o 
   4   2  10    10169.01    11058.58    990.13 o 
   6   2  10    27329.03    29336.43   1719.72 o 
   8   2  10       14.09       86.71     76.27 o 
  10   2  10    10657.02    10273.52   1134.19 o 
  12   2  10       87.54       36.52    117.56 o 
  14   2  10     2157.60     1559.96    326.78 o 
  16   2  10      116.37      107.35    150.32 o 
 -29   3  10      187.16      101.90    165.68 o 
 -27   3  10    34508.52    36789.66   6566.63 o 
 -25   3  10      259.21      237.96    113.24 o 
 -23   3  10    43159.77    45222.64   3456.75 o 
 -21   3  10    11479.73    12355.43   1043.54 o 
 -19   3  10    42906.54    48739.89   3266.68 o 
 -17   3  10    27734.62    29838.75   1731.56 o 
 -15   3  10     3569.91     3623.01    324.02 o 
 -13   3  10    47112.77    48467.45   2322.06 o 
  -9   3  10    20562.23    23602.08   1698.39 o 
  -7   3  10     8364.62     9055.11    534.90 o 
  -5   3  10    91887.24    91394.09   3785.45 o 
  -3   3  10     2005.62     1952.36    232.07 o 
  -1   3  10    73752.22    74473.90   3425.88 o 
   1   3  10     9695.11    10147.19   1358.05 o 
   3   3  10    64794.59    70001.12   3784.67 o 
   5   3  10     3883.48     4372.06    590.03 o 
   7   3  10    25173.55    28300.96   1480.83 o 
   9   3  10     1542.87     1501.96    250.27 o 
  11   3  10    33306.68    33845.88   3233.35 o 
  13   3  10    11149.55    10153.78   1419.82 o 
 -26   4  10      355.04      184.17    192.79 o 
 -24   4  10     8850.03     9607.96   1980.04 o 
 -22   4  10      256.59      151.44    125.73 o 
 -20   4  10     7367.57     7346.09    855.95 o 
 -18   4  10     7671.75     8217.49   1106.13 o 
 -16   4  10    18387.62    19087.85   1499.43 o 
 -14   4  10     3810.46     3755.13    419.76 o 
 -10   4  10    16821.69    18388.34   2204.46 o 
  -8   4  10    28782.19    31091.40   2384.45 o 
  -6   4  10     4220.15     4435.55    648.84 o 
  -4   4  10    11399.58    11411.96    557.21 o 
  -2   4  10     3148.78     2927.05    310.16 o 
   0   4  10    23692.14    24059.68   1717.16 o 
   2   4  10    15992.68    17061.48   2036.08 o 
   4   4  10     9246.21     9263.74   1305.88 o 
   6   4  10    25299.30    27365.48   2428.17 o 
   8   4  10      682.00      611.20    182.53 o 
  10   4  10    14727.92    15134.99   2025.47 o 
  12   4  10       11.22       66.74    106.99 o 
 -23   5  10      114.95      214.04    226.70 o 
 -21   5  10      210.43      231.98    102.90 o 
 -19   5  10      334.36      703.78    283.47 o 
 -17   5  10     1243.72     1033.25    192.53 o 
 -15   5  10     4959.29     4443.95    437.31 o 
 -13   5  10     5807.21     6146.42    756.28 o 
 -11   5  10     3172.75     3525.12    480.27 o 
  -9   5  10      968.26     1059.68    217.48 o 
  -7   5  10     1794.32     1599.91    285.19 o 
  -5   5  10     1089.68      991.64    303.36 o 
  -3   5  10     4721.33     4777.62    748.95 o 
  -1   5  10     9925.15    10399.55   1318.67 o 
   1   5  10      404.51      669.84    188.71 o 
   3   5  10    12924.54    13216.46   1908.93 o 
   5   5  10     1942.94     1667.66    287.21 o 
   7   5  10     1050.69     1114.82    261.78 o 
   9   5  10     6395.07     5184.30   1115.02 o 
 -18   6  10      222.07      153.47    135.17 o 
 -16   6  10    19216.10    18844.43   3991.22 o 
 -14   6  10     2591.06     2078.54    408.68 o 
 -12   6  10    16351.05    14934.18   2947.94 o 
 -10   6  10      209.22       82.81    117.68 o 
  -8   6  10    27867.58    33290.17   4062.58 o 
  -6   6  10    11961.38    12501.10   1919.78 o 
  -4   6  10    30381.51    34708.79   4854.42 o 
  -2   6  10    19245.91    20776.31   3089.75 o 
   0   6  10     6017.18     4795.37   1374.21 o 
   2   6  10    20626.40    17790.73   3938.93 o 
   4   6  10     5695.51     4836.59   1046.09 o 
 -31   1  11     5839.36     5076.88   1467.10 o 
 -29   1  11     6067.80     5296.08    717.81 o 
 -27   1  11    24560.72    22571.44   1405.69 o 
 -25   1  11    16034.52    15393.07    862.99 o 
 -23   1  11    29042.71    29755.29   2106.90 o 
 -21   1  11      257.25      256.22     94.78 o 
 -19   1  11    89875.23    83000.80   3828.84 o 
 -17   1  11     3914.11     3747.09    304.53 o 
 -15   1  11    64346.32    65936.34   3098.17 o 
 -13   1  11     3086.09      870.79   1050.35 o 
 -11   1  11    78046.47    76660.05   2344.14 o 
  -9   1  11     7473.07     8047.76    538.01 o 
  -7   1  11    46347.58    43986.19   1374.48 o 
  -5   1  11    17799.98    17616.10    768.87 o 
  -3   1  11    43837.75    43956.24   1693.48 o 
  -1   1  11     1658.02     1651.62    216.80 o 
   1   1  11     7066.26     8703.96    798.27 o 
   3   1  11    29560.72    31644.60   1957.12 o 
   5   1  11    29116.86    30953.61   1786.92 o 
   7   1  11    34719.91    38801.49   3429.56 o 
   9   1  11     1615.69     1599.12    263.81 o 
  11   1  11    22106.63    21188.45   2842.60 o 
  13   1  11      112.11      171.59    106.38 o 
  15   1  11    16149.39    13491.49   2076.48 o 
 -30   2  11    18717.20    18408.21   3659.46 o 
 -28   2  11       29.49       59.61    120.30 o 
 -26   2  11    31244.54    32153.24   1996.85 o 
 -24   2  11     3772.69     3980.65    483.65 o 
 -22   2  11    74599.06    74099.16   4467.49 o 
 -20   2  11    16111.04    16081.86   1165.75 o 
 -18   2  11    58734.40    63085.19   4064.47 o 
 -16   2  11    36113.73    38284.70   2438.91 o 
 -10   2  11    17139.19    18127.85    832.21 o 
  -8   2  11    58204.09    57991.52   2368.13 o 
  -6   2  11     8491.69     8914.75    566.54 o 
  -4   2  11    68331.29    69689.02   2812.95 o 
  -2   2  11     8672.66     9869.48    806.01 o 
   0   2  11    36289.65    37739.46   1858.57 o 
   2   2  11     3036.96     3296.73    283.16 o 
   4   2  11    49593.57    51013.91   2471.40 o 
   6   2  11      351.58      316.36    127.49 o 
   8   2  11    25295.49    25359.09   2381.30 o 
  10   2  11     6154.37     5333.94    714.44 o 
  12   2  11    27212.47    25068.00   2607.51 o 
  14   2  11    14524.37    11360.98   2088.28 o 
 -29   3  11      999.11      780.41    241.92 o 
 -27   3  11       17.65      145.46    154.19 o 
 -25   3  11     1464.59     1199.57    265.60 o 
 -23   3  11     2904.19     2847.93    362.14 o 
 -21   3  11      236.73      171.23    126.09 o 
 -19   3  11     1637.48     1953.32    276.36 o 
 -17   3  11     1038.75     1083.47    240.78 o 
 -15   3  11     2231.07     2389.67    281.25 o 
 -13   3  11     2595.17     2656.64    297.71 o 
 -11   3  11     1502.23     1157.07    357.24 o 
  -9   3  11     3134.62     3472.27    506.83 o 
  -7   3  11     1153.18     1418.26    181.60 o 
  -5   3  11      938.91      894.75    134.98 o 
  -3   3  11       88.10      105.65     53.56 o 
  -1   3  11     5867.67     5778.64    541.31 o 
   1   3  11        4.11       86.48     81.76 o 
   3   3  11      239.66      235.04     68.79 o 
   5   3  11       80.99      113.06     78.78 o 
   7   3  11     1971.61     2139.34    372.73 o 
   9   3  11      132.41      143.76    109.54 o 
  11   3  11       58.46       69.21    103.91 o 
  13   3  11       21.93       69.58    166.90 o 
 -26   4  11    34698.29    36737.17   7206.78 o 
 -24   4  11       90.18      135.81    136.36 o 
 -22   4  11    17802.91    18206.28   1619.90 o 
 -20   4  11     5713.85     6090.29    517.24 o 
 -18   4  11    34166.76    38165.76   1567.15 o 
 -16   4  11    16848.06    18146.63   2013.47 o 
 -14   4  11    20688.34    20723.90   1458.30 o 
 -10   4  11    28229.18    29407.66   2082.88 o 
  -8   4  11    21449.94    24731.73   2041.11 o 
  -6   4  11     1858.09     1940.28    254.33 o 
  -4   4  11    34046.86    35624.11   2028.33 o 
  -2   4  11     1510.15     1600.23    286.98 o 
   0   4  11    24258.87    24196.19   2003.68 o 
   2   4  11     1183.27     1438.03    290.21 o 
   4   4  11    24398.57    24719.52   2705.90 o 
   6   4  11       36.97       80.38    112.79 o 
   8   4  11    10892.27    10842.09   1241.70 o 
  10   4  11     4305.65     3752.10   1017.07 o 
 -23   5  11    14884.42    15128.63   3214.11 o 
 -21   5  11     3361.59     3206.87    848.67 o 
 -19   5  11    41313.55    49140.63   4953.56 o 
 -17   5  11     2140.73     1912.72    324.28 o 
 -15   5  11    31244.82    33178.43   2333.51 o 
 -13   5  11      610.78      491.81    131.20 o 
 -11   5  11    29976.85    33991.80   2877.89 o 
  -9   5  11     2708.01     4358.51   1191.48 o 
  -7   5  11    29964.97    32628.48   2891.63 o 
  -5   5  11     7147.21     7219.63    912.86 o 
  -3   5  11    22498.00    24362.29   3105.64 o 
  -1   5  11     4916.15     5454.96    847.27 o 
   1   5  11    13740.94    13104.79   1911.22 o 
   3   5  11    13971.73    13296.73   2309.81 o 
   5   5  11     4921.42     4587.46    971.53 o 
   7   5  11    14549.75    14804.09   1721.00 o 
 -18   6  11        6.01       29.57    157.95 o 
 -16   6  11     2263.25     2015.76    637.18 o 
 -14   6  11      180.88      189.17    105.97 o 
 -12   6  11       11.79       86.95    101.11 o 
 -10   6  11      185.35      160.73    134.85 o 
  -8   6  11     4488.35     4649.68    847.69 o 
  -6   6  11       49.34      212.11    199.81 o 
  -4   6  11      223.36       53.78    189.03 o 
  -2   6  11       51.18       21.95    177.83 o 
   0   6  11      765.92      722.71    242.34 o 
   2   6  11      507.94      479.55    257.99 o 
 -32   0  12    35956.11    37643.93   2094.77 o 
 -30   0  12    17429.34    15868.44   2273.02 o 
 -28   0  12    12812.72    10819.63   2220.48 o 
 -26   0  12    21890.70    21985.83   2728.95 o 
 -24   0  12    23574.15    22238.03   2040.71 o 
 -22   0  12    12185.34    11835.14    806.79 o 
 -20   0  12     6119.84     6484.85    796.33 o 
 -18   0  12    90059.59    82851.63   5350.46 o 
 -16   0  12    19309.12    18402.87   1529.45 o 
 -12   0  12     7544.38     8125.92    867.13 o 
 -10   0  12    90764.13    91643.76   3561.82 o 
  -8   0  12    10934.82    12122.61   1085.06 o 
  -6   0  12   126359.72   120737.54   1839.54 o 
  -4   0  12     5501.48     5466.61    737.58 o 
  -2   0  12    83119.82    87532.27   5163.17 o 
   0   0  12    33923.61    38273.17   3014.85 o 
   2   0  12    42582.20    51873.00   4633.89 o 
   4   0  12    90250.86    99829.70   6476.46 o 
   6   0  12    18018.38    19277.08   1949.71 o 
   8   0  12    23846.97    23735.29   2761.33 o 
  10   0  12      431.81      388.80    155.60 o 
  12   0  12     6899.10     6929.30    983.08 o 
  14   0  12     8911.54     7514.95   1178.55 o 
 -31   1  12      383.86      356.46    173.70 o 
 -29   1  12     2884.13     2571.92    451.15 o 
 -27   1  12       39.55      147.75     99.63 o 
 -25   1  12    19527.54    18937.23    987.51 o 
 -23   1  12     9967.67     8908.83    812.00 o 
 -21   1  12    10749.40    10650.01    648.65 o 
 -19   1  12    13916.55    13888.98    878.59 o 
 -17   1  12     1689.89     1510.70    173.14 o 
 -15   1  12     1858.84     1421.39    491.46 o 
 -13   1  12     3662.70     3593.89    512.66 o 
 -11   1  12     8236.57     8689.81    571.08 o 
  -9   1  12    12567.95    13348.34    715.51 o 
  -7   1  12    23106.41    22108.59    970.23 o 
  -5   1  12     8708.91     8138.79    326.90 o 
  -3   1  12    50466.27    52130.12   2070.46 o 
  -1   1  12      232.63      315.74     68.13 o 
   1   1  12     4805.96     4902.79    396.19 o 
   3   1  12      210.94      145.80     87.33 o 
   5   1  12    14161.17    15160.47   1400.14 o 
   7   1  12      683.77      737.14    144.20 o 
   9   1  12    17446.54    16680.85   2260.73 o 
  11   1  12     5138.70     4526.59    716.32 o 
  13   1  12     5051.46     4024.97    935.12 o 
 -30   2  12       61.44       49.64    152.64 o 
 -28   2  12     2821.52     2508.60    443.01 o 
 -26   2  12     3255.95     3232.85    534.57 o 
 -24   2  12     8871.58     8307.79   1031.38 o 
 -22   2  12     6599.65     8086.05   1155.09 o 
 -20   2  12       21.16      142.01    112.01 o 
 -18   2  12    14694.47    15441.36   1241.68 o 
 -16   2  12     2333.82     2163.18    247.41 o 
 -14   2  12      108.55      180.85     80.30 o 
 -12   2  12     8945.99     9468.01    670.22 o 
 -10   2  12    32917.04    32882.39   1303.59 o 
  -8   2  12      941.74     1037.84    135.86 o 
  -6   2  12    40841.49    41390.15   1583.68 o 
  -4   2  12    16331.39    16401.04   1048.00 o 
  -2   2  12    18862.58    20911.13   1302.69 o 
   0   2  12     2408.81     2543.62    288.06 o 
   2   2  12     4222.64     4192.94    358.00 o 
   4   2  12     7246.80     8283.15    894.52 o 
   6   2  12     6720.44     6707.32    742.47 o 
   8   2  12     4212.28     3532.23    503.35 o 
  10   2  12     1027.45      774.50    165.09 o 
  12   2  12    13046.55    11108.86   2079.60 o 
 -29   3  12    33097.50    37255.96   2076.22 o 
 -27   3  12     4933.28     4280.28    646.07 o 
 -25   3  12    31669.23    32258.95   3168.61 o 
 -23   3  12      223.94      266.24    113.13 o 
 -21   3  12    19739.33    21741.94   1604.92 o 
 -19   3  12     7098.78     7918.76    854.01 o 
 -17   3  12    55998.47    62394.18   3811.61 o 
 -15   3  12    32552.13    26122.39   4578.68 o 
 -13   3  12    17842.71     1798.72   8984.25 o 
 -11   3  12    81146.02    88088.35   5650.71 o 
  -9   3  12    16178.35    17825.43   1450.60 o 
  -7   3  12    36944.03    39200.59   2857.82 o 
  -5   3  12     5358.75     5372.25    362.15 o 
  -3   3  12    57280.82    59327.05   2767.66 o 
  -1   3  12     4401.13     4437.17    460.50 o 
   1   3  12    71515.23    74823.16   4513.97 o 
   3   3  12     4593.45     4513.82    501.40 o 
   5   3  12    48516.25    51249.55   4505.87 o 
   7   3  12      946.60      957.90    194.34 o 
   9   3  12    11132.84    10917.38   1216.46 o 
  11   3  12     4290.42     3850.41   1010.31 o 
 -26   4  12     7048.60     7529.88   2136.43 o 
 -24   4  12      898.59     1021.36    272.42 o 
 -22   4  12    20966.79    22731.32   1912.84 o 
 -20   4  12      162.08      196.53    134.60 o 
 -18   4  12    10673.57    11740.27   1427.12 o 
 -16   4  12       26.35      139.76     85.45 o 
 -14   4  12     2654.68     1685.75    648.04 o 
 -12   4  12     2127.16     1972.86    436.38 o 
 -10   4  12    12181.39    14644.64   1540.71 o 
  -8   4  12      546.13      474.74    125.59 o 
  -6   4  12    45046.14    48599.32   3168.41 o 
  -4   4  12     5474.78     5028.06    768.31 o 
  -2   4  12    10298.59     9686.18    868.81 o 
   0   4  12     3304.84     3701.23    581.06 o 
   2   4  12     7709.01     7856.57   1294.81 o 
   4   4  12     2735.13     2596.53    361.85 o 
   6   4  12     7959.45     7538.01   1200.52 o 
   8   4  12    10183.25    10482.78   1936.07 o 
  10   4  12     4105.09     3206.56    765.15 o 
 -23   5  12        2.39      237.39    205.70 o 
 -21   5  12      541.80      810.65    274.02 o 
 -19   5  12     2272.49     1866.72    339.37 o 
 -17   5  12     1696.94     1481.85    246.13 o 
 -15   5  12      141.95      213.45    117.34 o 
 -13   5  12     1106.31      991.40    192.09 o 
 -11   5  12      763.01      897.66    211.92 o 
  -9   5  12     7243.81     7611.61   1126.79 o 
  -7   5  12     8869.57     9083.38   1416.56 o 
  -5   5  12       64.27      170.38    146.79 o 
  -3   5  12    12540.37    13212.55   2035.74 o 
  -1   5  12     1201.99     1134.48    299.14 o 
   1   5  12     1054.40      790.66    464.63 o 
   3   5  12      391.11      256.29    134.82 o 
   5   5  12     2928.96     2456.69    901.74 o 
 -18   6  12    26149.77    29085.27   6096.56 o 
 -16   6  12     2798.70     2722.52   1014.35 o 
 -14   6  12    39025.43    42519.15   5209.42 o 
 -12   6  12      972.11      862.14    275.47 o 
 -10   6  12    34742.73    40528.36   5581.66 o 
  -8   6  12     2611.32     2974.22    629.97 o 
  -6   6  12    16552.86    16554.95   3847.88 o 
  -4   6  12     3943.73     3673.59   1132.70 o 
  -2   6  12    34606.45    36139.58   3354.84 o 
   0   6  12     9342.77     8959.55   2123.75 o 
 -31   1  13    18633.99    19367.55   2249.27 o 
 -29   1  13     6918.99     6173.30    713.74 o 
 -27   1  13    18474.71    18185.10   1506.94 o 
 -25   1  13    29059.87    28214.68   2447.74 o 
 -23   1  13    25307.87    25447.41   1758.67 o 
 -21   1  13    41505.01    40867.73   2589.20 o 
 -19   1  13      536.06      467.07    147.28 o 
 -17   1  13    88007.50    89603.20   4755.19 o 
 -15   1  13    15507.84     1520.52   5020.97 o 
 -13   1  13    27679.32    29268.64   1183.25 o 
 -11   1  13     3087.93     2917.15    229.39 o 
  -9   1  13    77416.39    77489.42   2616.15 o 
  -7   1  13     1917.64     1804.44    212.64 o 
  -5   1  13    36195.80    36393.46   1430.58 o 
  -3   1  13     8110.45     8688.46    568.23 o 
  -1   1  13    28223.04    31208.04   1628.71 o 
   1   1  13    13604.31    15101.82    976.99 o 
   3   1  13    15165.32    16826.74   1604.39 o 
   5   1  13    28082.81    31161.52   1876.08 o 
   7   1  13     8883.33     8079.38   1061.22 o 
   9   1  13    16671.02    15391.58   2171.73 o 
  11   1  13     4485.16     3899.82    896.53 o 
  13   1  13    19767.77    15655.63   3533.88 o 
 -30   2  13     1464.43     1144.48    289.81 o 
 -28   2  13    21437.03    19532.17   2841.76 o 
 -26   2  13      120.16      242.78    121.27 o 
 -24   2  13    34964.85    37348.95   3201.07 o 
 -22   2  13     4269.22     4556.43    595.50 o 
 -20   2  13    45370.37    48829.27   2887.37 o 
 -18   2  13      733.04      998.83    152.57 o 
 -14   2  13     9707.88     1437.51   5040.78 o 
 -12   2  13    25430.67    27811.01   1690.31 o 
 -10   2  13    28266.95    28202.46   1346.16 o 
  -8   2  13    28112.06    28945.76   1423.11 o 
  -6   2  13    23199.54    25556.18   1258.29 o 
  -4   2  13    20182.14    22324.91   1453.99 o 
  -2   2  13    52904.67    56334.47   3181.86 o 
   0   2  13     3121.02     2947.52    303.34 o 
   2   2  13    33164.21    34079.14   2319.91 o 
   4   2  13       39.44       48.43     83.46 o 
   6   2  13    49141.21    50847.07   4084.05 o 
   8   2  13     1064.28      992.88    238.93 o 
  10   2  13    20365.46    19711.33   2360.92 o 
  12   2  13     5272.23     3941.34    597.46 o 
 -29   3  13      294.68      249.99    168.07 o 
 -27   3  13      185.25      134.92    125.35 o 
 -25   3  13      128.28       36.10     76.10 o 
 -23   3  13      123.97      104.95    107.94 o 
 -21   3  13       39.14       35.24    122.72 o 
 -19   3  13      283.25      335.47    127.14 o 
 -17   3  13       81.70      271.46    108.65 o 
 -15   3  13      719.34      631.91    125.89 o 
 -13   3  13      244.08      181.68     92.38 o 
 -11   3  13      706.15      562.98    131.84 o 
  -9   3  13     1307.36     1591.95    213.46 o 
  -7   3  13      184.79      165.95     60.44 o 
  -5   3  13     6836.97     6317.96    586.77 o 
  -3   3  13       51.44       53.01     63.60 o 
  -1   3  13       29.68      111.50     55.67 o 
   1   3  13      795.91      755.23    162.18 o 
   3   3  13      845.55      699.63    146.57 o 
   5   3  13      668.41      486.04    183.66 o 
   7   3  13      181.88      133.48    101.86 o 
   9   3  13      306.78      270.91    148.45 o 
 -26   4  13     1087.42      838.82    213.03 o 
 -24   4  13    26061.37    28946.41   3077.81 o 
 -22   4  13     1411.75     1540.36    385.13 o 
 -20   4  13    24506.22    28052.39   2056.58 o 
 -18   4  13    11212.49    11643.64   1602.00 o 
 -16   4  13    32027.61    33617.79   3155.95 o 
 -14   4  13     7251.78     5290.43   1842.21 o 
 -12   4  13     9427.57     3558.35   3903.51 o 
 -10   4  13    18558.34    20377.76   1865.72 o 
  -8   4  13    24752.21    27133.75   2300.14 o 
  -6   4  13     9390.45    10110.38    940.69 o 
  -4   4  13     1499.81     1685.77    401.94 o 
  -2   4  13    19748.93    20934.23   3566.77 o 
   0   4  13     1310.57     1172.94    205.52 o 
   2   4  13    27705.41    26818.18   3353.63 o 
   4   4  13        1.61      175.75    118.68 o 
   6   4  13    18092.34    18196.58   2820.59 o 
   8   4  13      332.85      231.32    143.97 o 
 -23   5  13     6153.99     6002.00   1439.96 o 
 -21   5  13    22699.71    25413.55   6644.33 o 
 -19   5  13     2995.79     3021.14    409.68 o 
 -17   5  13    33339.70    34498.57   3218.25 o 
 -15   5  13     2244.32     2203.00    317.51 o 
 -13   5  13    19536.29    22934.01   2053.33 o 
 -11   5  13        3.33       67.56     73.81 o 
  -9   5  13    29602.23    32649.76   2688.85 o 
  -7   5  13     3343.12     3010.77    687.63 o 
  -5   5  13    22525.30    24241.72   2851.97 o 
  -3   5  13     2905.23     2544.82    614.33 o 
  -1   5  13    22891.10    23044.16   4589.42 o 
   1   5  13     6335.54     6544.79   1648.38 o 
   3   5  13    10274.13    10021.17   2211.22 o 
 -18   6  13        9.66      173.54    175.06 o 
 -16   6  13       62.94        0.66    148.48 o 
 -14   6  13     2204.69     1882.25    666.14 o 
 -12   6  13     3105.86     3077.56   1019.65 o 
 -10   6  13       73.05      146.08    212.97 o 
  -8   6  13       50.63       46.67    134.82 o 
  -6   6  13     3492.23     3227.15   1505.48 o 
  -4   6  13      546.50      398.36    267.02 o 
  -2   6  13      536.11      516.18    253.02 o 
 -32   0  14     3261.14     2309.21   1250.06 o 
 -30   0  14    33844.44    36182.91   6085.55 o 
 -28   0  14     2326.72     2134.78    561.13 o 
 -26   0  14    39557.33    39015.60   3889.48 o 
 -24   0  14    36141.72    34978.69   1712.29 o 
 -22   0  14     9371.73     9603.93   1449.33 o 
 -20   0  14    27933.47    27505.70   3949.81 o 
 -18   0  14     4884.54     4834.94    536.74 o 
 -14   0  14    47183.43    49981.59   2453.21 o 
 -12   0  14   145926.75   146504.58   6824.54 o 
 -10   0  14     2803.00     2703.19    261.02 o 
  -8   0  14   172289.67   159737.50   6238.61 o 
  -6   0  14     9223.73     9559.36    720.61 o 
  -4   0  14    53915.78    57126.39   3078.61 o 
  -2   0  14    13135.07    14089.96   1588.73 o 
   0   0  14    31013.13    33802.70   2356.46 o 
   2   0  14     5879.17     6241.64   1392.25 o 
   4   0  14    25904.63    27480.55   2257.51 o 
   6   0  14    22006.99    21844.96   2530.30 o 
   8   0  14    20187.62    17620.66   3178.08 o 
  10   0  14    20047.95    16811.71   3372.11 o 
 -31   1  14    11787.68    11037.31   1580.50 o 
 -29   1  14        9.15       26.77     99.75 o 
 -27   1  14     1034.60     1079.02    214.17 o 
 -25   1  14        4.12      137.21    108.29 o 
 -23   1  14    11629.53    12815.15   1007.57 o 
 -21   1  14      159.31      269.55    140.06 o 
 -19   1  14    41526.56    41059.11   2763.56 o 
 -17   1  14     5270.45     1852.78   1927.26 o 
 -13   1  14    19488.62    21165.35   1182.90 o 
 -11   1  14      303.79      343.13     59.40 o 
  -9   1  14     9616.99     9331.06    508.98 o 
  -7   1  14    17390.44    16502.02    879.43 o 
  -5   1  14    15686.87    16179.55   1024.07 o 
  -3   1  14     6992.70     6633.67    449.22 o 
  -1   1  14    32392.67    33673.05   1479.58 o 
   1   1  14      595.87      501.65     92.21 o 
   3   1  14     6951.08     7327.49    535.09 o 
   5   1  14      542.40      358.71    119.07 o 
   7   1  14     6358.98     6085.26    713.75 o 
   9   1  14       66.39       98.72    117.52 o 
  11   1  14     3519.19     2453.71    437.23 o 
 -30   2  14     3645.17     3519.80    708.90 o 
 -28   2  14     1526.36     1221.20    219.16 o 
 -26   2  14       50.17      194.89    133.29 o 
 -24   2  14     1682.21     1754.16    313.12 o 
 -22   2  14     3185.86     3388.69    562.80 o 
 -20   2  14     5459.29     5690.98    562.19 o 
 -18   2  14     2569.62     2651.85    303.61 o 
 -16   2  14    19389.53     3795.47  10846.94 o 
 -14   2  14      362.55      451.55     85.44 o 
 -12   2  14     1751.34     1719.90    178.68 o 
 -10   2  14     1091.52     1261.30    138.40 o 
  -8   2  14     8474.68     8433.52    711.75 o 
  -6   2  14     2057.81     1949.63    199.22 o 
  -4   2  14     9785.76    10724.13    722.91 o 
  -2   2  14      318.06      361.04    103.13 o 
   0   2  14    30543.16    31867.56   1946.05 o 
   2   2  14     1989.85     1858.99    289.09 o 
   4   2  14      739.96      753.06    163.94 o 
   6   2  14     2077.72     1891.03    351.40 o 
   8   2  14     1608.85     1203.66    277.08 o 
  10   2  14     1236.99     1239.28    272.11 o 
 -29   3  14     6383.51     5772.95    831.57 o 
 -27   3  14    27570.31    27406.61   3641.74 o 
 -25   3  14       96.86      108.19     85.14 o 
 -23   3  14    46310.37    52088.95   3469.00 o 
 -21   3  14      493.85      384.45    124.42 o 
 -19   3  14    41577.70    44240.53   2010.73 o 
 -17   3  14    12834.50     2030.67   6076.23 o 
 -15   3  14    55146.41     4470.83  32304.58 o 
 -13   3  14    19323.28    19494.29   1456.94 o 
 -11   3  14    55675.54    61553.17   3916.76 o 
  -9   3  14    91714.04    93241.20   5346.31 o 
  -7   3  14    42758.20    42716.63   2190.23 o 
  -5   3  14    54088.46    54899.28   3564.67 o 
  -3   3  14      132.38      222.00     97.54 o 
  -1   3  14    41460.67    44837.91   1774.97 o 
   1   3  14     1669.14     1555.73    219.69 o 
   3   3  14    25455.35    26964.30   1924.31 o 
   5   3  14      136.57      195.11    121.46 o 
   7   3  14    31368.40    31974.31   4299.60 o 
   9   3  14      831.70      614.48    204.86 o 
 -26   4  14     1234.81     1363.89    490.75 o 
 -24   4  14      954.65      919.39    243.91 o 
 -22   4  14     8016.60     9017.07   1207.28 o 
 -20   4  14    18341.25    19575.29   2089.48 o 
 -18   4  14     6871.81     7551.66    992.66 o 
 -16   4  14    25688.53     3474.54  13891.89 o 
 -14   4  14      136.50      104.41    100.65 o 
 -12   4  14    13613.08     7395.90   3432.53 o 
 -10   4  14      430.01      652.10    155.74 o 
  -8   4  14     9670.32     9864.57   1116.71 o 
  -6   4  14     1307.31      886.02    183.07 o 
  -4   4  14    25693.83    27099.30   2715.17 o 
  -2   4  14       31.34      141.56    152.12 o 
   0   4  14    11717.07    13165.53   2579.16 o 
   2   4  14     7908.81     8583.37   1777.95 o 
   4   4  14     2085.48     1691.71    401.90 o 
   6   4  14     2138.68     1976.46    458.30 o 
 -23   5  14     3932.60     4262.39    928.19 o 
 -21   5  14     1192.34     1111.06    485.06 o 
 -19   5  14     6148.64     5449.47    985.77 o 
 -17   5  14     5195.23     4715.31    858.34 o 
 -15   5  14     2242.97     1420.04    636.67 o 
 -13   5  14     2429.19     1914.83    393.26 o 
 -11   5  14       25.63      118.60     86.87 o 
  -9   5  14     1263.26     1025.27    330.14 o 
  -7   5  14     3874.56     4375.84    714.87 o 
  -5   5  14      226.23      261.87    155.52 o 
  -3   5  14     1645.38     1493.41    381.89 o 
  -1   5  14    12310.91    11222.39   2117.16 o 
   1   5  14      215.87       84.19    180.92 o 
 -16   6  14    15140.22    15440.08   7202.24 o 
 -14   6  14     5862.46     5419.77    724.12 o 
 -12   6  14    29145.54    35295.10   6992.85 o 
 -10   6  14      169.54      385.67    240.85 o 
  -8   6  14    39526.10    42318.05   9193.08 o 
  -6   6  14     2267.61     1873.93    497.23 o 
 -31   1  15     6927.64     5144.08   2009.94 o 
 -29   1  15    39273.75    35597.02   3589.18 o 
 -27   1  15     6013.21     5760.60    891.71 o 
 -25   1  15    16136.42    16629.65   1959.33 o 
 -23   1  15    30660.77    28874.02   1732.80 o 
 -21   1  15    20170.91    20165.70   1414.76 o 
 -19   1  15    15639.05    17472.19   1210.87 o 
 -17   1  15    11736.87     3103.82   5163.32 o 
 -15   1  15    68190.62    66516.50   3679.17 o 
 -13   1  15     7390.11     8314.12    734.46 o 
 -11   1  15    34516.53    36093.43   1686.02 o 
  -9   1  15     2958.46     2710.52    194.57 o 
  -7   1  15    41500.37    43373.86   2099.05 o 
  -5   1  15       10.35       52.85     46.25 o 
  -3   1  15    45545.07    47819.59   2147.50 o 
  -1   1  15    10612.11    10787.89    917.76 o 
   1   1  15    39184.50    41720.79   1386.86 o 
   3   1  15    11255.05    11526.82   1071.24 o 
   5   1  15     9485.82    10045.59   1033.67 o 
   7   1  15    23657.14    21356.69   2406.67 o 
   9   1  15    10887.48     8434.64   1039.28 o 
 -30   2  15    27710.14    27497.63   3100.26 o 
 -28   2  15     4651.72     3998.51    614.23 o 
 -26   2  15    24714.00    25891.92   2440.95 o 
 -24   2  15      109.67       74.93    123.14 o 
 -22   2  15    51847.03    55244.81   2105.58 o 
 -20   2  15     5701.91     5395.87    768.54 o 
 -16   2  15     4982.93     2693.53   1479.09 o 
 -14   2  15    11561.92    13900.39   1289.60 o 
 -12   2  15     8526.67     8486.12    735.85 o 
 -10   2  15    17226.91    17467.54   1008.38 o 
  -8   2  15    19045.42    19543.44   1365.08 o 
  -6   2  15    18003.02    18166.17   1041.14 o 
  -4   2  15    27131.52    28620.65   1673.02 o 
  -2   2  15     2543.94     2401.88    296.58 o 
   0   2  15    22630.55    24815.84   1740.81 o 
   2   2  15     7137.78     6977.35   1171.39 o 
   4   2  15    24091.51    24933.85   2177.81 o 
   6   2  15        2.61      168.66    187.49 o 
   8   2  15    27164.37    25366.03   3028.13 o 
 -29   3  15       38.86       94.98    165.07 o 
 -27   3  15       35.20       24.60    113.32 o 
 -25   3  15     1475.32     1217.31    297.91 o 
 -23   3  15     1164.19     1162.75    238.39 o 
 -21   3  15      180.92      121.41     87.30 o 
 -19   3  15      528.84      519.87    105.54 o 
 -17   3  15       68.66      129.34     83.07 o 
 -15   3  15     1656.05      957.91    439.66 o 
 -13   3  15       15.09       84.63     71.95 o 
 -11   3  15       12.66      112.52     86.13 o 
  -9   3  15     1359.36     1401.98    241.85 o 
  -7   3  15       40.00       81.48     54.90 o 
  -5   3  15      161.88      178.39     78.77 o 
  -3   3  15      596.68      502.84    101.44 o 
  -1   3  15      281.25      138.89     68.93 o 
   1   3  15      493.82      400.05    109.80 o 
   3   3  15      167.85      131.86     99.15 o 
   5   3  15     1857.72     1525.24    346.61 o 
   7   3  15       37.70      142.91    112.04 o 
 -26   4  15    11527.59    11808.04   2324.81 o 
 -24   4  15        6.40      126.38    128.90 o 
 -22   4  15    32743.88    36792.66   3957.69 o 
 -20   4  15      212.43      230.05    109.19 o 
 -18   4  15    10350.50    10778.41   1486.12 o 
 -16   4  15     4919.48     4410.01    864.43 o 
 -14   4  15    14030.44     6265.09   4953.43 o 
 -12   4  15     1577.99     1570.08    267.40 o 
 -10   4  15    17917.47    17589.11   2007.77 o 
  -8   4  15    12477.65    13829.53   1501.63 o 
  -6   4  15    14322.99    15986.07   2418.14 o 
  -4   4  15     7702.65     7978.87   1306.16 o 
  -2   4  15     1703.05     1715.39    333.23 o 
   0   4  15    28215.23    29878.62   4888.00 o 
   2   4  15     1555.12     1389.76    458.43 o 
   4   4  15    15149.65    13266.31   4029.71 o 
 -23   5  15    13529.81    14454.70   3285.82 o 
 -21   5  15     9847.31     9558.41   1040.12 o 
 -19   5  15    21591.50    23575.21   3005.66 o 
 -17   5  15     3670.36     3527.82    478.01 o 
 -15   5  15    21997.83     4966.74   8976.23 o 
 -13   5  15     3521.11      949.93   1203.90 o 
 -11   5  15    17662.95    18710.43   4451.34 o 
  -9   5  15      258.21      250.76    142.92 o 
  -7   5  15    26457.57    27887.37   4128.25 o 
  -5   5  15     1081.21     1057.37    307.04 o 
  -3   5  15    22270.08    23340.44   3955.70 o 
  -1   5  15     1623.13     1353.33    505.11 o 
 -12   6  15     1939.68     1900.27    403.74 o 
 -10   6  15     1439.67     1229.81    402.47 o 
 -32   0  16    10727.90    10945.44   3204.48 o 
 -30   0  16     7441.76     6733.24   2037.23 o 
 -28   0  16    25772.36    25927.00   4091.90 o 
 -26   0  16     1323.86      765.38    355.67 o 
 -24   0  16    28480.33    31642.06   5076.08 o 
 -22   0  16    29462.46    30385.90   3255.04 o 
 -20   0  16    40537.63    43368.57   4528.64 o 
 -16   0  16     4782.81     4798.53   1066.56 o 
 -14   0  16   114237.41   117497.95   3402.37 o 
 -12   0  16     1024.17      953.64    189.03 o 
 -10   0  16    17267.46    16870.09   1858.61 o 
  -8   0  16     8010.11     7897.73    625.96 o 
  -6   0  16    78522.70    78980.84   4630.74 o 
  -4   0  16       73.30      158.48     78.99 o 
  -2   0  16    67453.88    73871.21   5097.61 o 
   0   0  16     9612.30    10377.59   1661.01 o 
   2   0  16    10678.49    10999.63   2046.61 o 
   4   0  16     5194.73     4854.23    740.84 o 
   6   0  16    12024.33     9967.91   2246.43 o 
   8   0  16     9906.17     7305.58   2455.35 o 
 -31   1  16     4448.65     4051.88   1364.05 o 
 -29   1  16    12944.65    12632.14   2356.08 o 
 -27   1  16      949.44      740.67    181.58 o 
 -25   1  16    12355.56    12194.82   1664.51 o 
 -23   1  16     7667.30     6704.42    593.11 o 
 -21   1  16    11579.08    11890.12   1462.16 o 
 -19   1  16      352.19      271.86     88.12 o 
 -17   1  16    14391.65     1787.03   4849.70 o 
 -15   1  16      301.63      227.20     66.62 o 
 -13   1  16    29561.68    32230.02   1753.79 o 
 -11   1  16     7013.61     7310.48    524.50 o 
  -9   1  16     4906.83     5045.57    295.40 o 
  -7   1  16    16814.76    17376.57    943.59 o 
  -5   1  16     2753.41     2912.07    305.12 o 
  -3   1  16     1574.78     1489.18    205.14 o 
  -1   1  16     6194.85     6307.83    762.25 o 
   1   1  16     4258.82     4470.25    511.16 o 
   3   1  16     9120.00     8304.94    918.11 o 
   5   1  16    13073.93    12834.56   1412.90 o 
   7   1  16      288.81      199.97     97.92 o 
 -30   2  16     1180.50      946.03    217.16 o 
 -28   2  16    11206.20    10295.58   1404.90 o 
 -26   2  16     6589.44     6495.36    864.69 o 
 -24   2  16       61.63      163.66    134.69 o 
 -22   2  16     7625.57     7553.51    675.33 o 
 -20   2  16     6483.97     6228.01    702.39 o 
 -18   2  16     5837.58     1820.90   2195.79 o 
 -16   2  16     2147.74     1115.01    509.82 o 
 -14   2  16    22783.55    22338.20   1549.27 o 
 -12   2  16     1864.27     1782.95    211.73 o 
 -10   2  16    11799.59    12680.97    996.22 o 
  -8   2  16     6670.93     6720.21    776.45 o 
  -6   2  16     2759.86     2492.30    309.52 o 
  -4   2  16      421.79      391.02     86.08 o 
  -2   2  16     2703.34     2604.55    297.01 o 
   0   2  16      158.20      103.17     77.77 o 
   2   2  16     6269.28     6263.50    613.96 o 
   4   2  16      113.09      258.59    132.22 o 
   6   2  16     1047.27      983.17    256.70 o 
 -29   3  16    15512.02    14789.60   2774.53 o 
 -27   3  16     8262.70     6599.00   1592.53 o 
 -25   3  16    21017.16    23115.88   2129.86 o 
 -23   3  16     1106.75     1240.35    248.51 o 
 -21   3  16    83415.92    88303.69   6355.55 o 
 -19   3  16     1033.14      732.67    233.03 o 
 -17   3  16    35583.11     3619.76  16376.19 o 
 -15   3  16    12457.06      673.60   6310.89 o 
 -13   3  16    46044.65    48314.80   1812.99 o 
 -11   3  16     6148.16     6166.74    524.42 o 
  -9   3  16    50444.37    52714.16   2811.64 o 
  -7   3  16    27763.07    27354.88   1842.13 o 
  -5   3  16    33802.41    34434.53   2674.85 o 
  -3   3  16    22318.17    24662.65   2172.20 o 
  -1   3  16     5981.15     6005.74   1133.12 o 
   1   3  16    35925.35    40404.56   4768.54 o 
   3   3  16     1375.64      933.13    248.60 o 
   5   3  16    19092.56    18812.27   5319.11 o 
 -26   4  16     8203.17     7969.42   2003.60 o 
 -24   4  16     1119.80     1038.58    248.53 o 
 -22   4  16     6774.59     6784.95    993.70 o 
 -20   4  16      600.12      651.01    159.25 o 
 -18   4  16     7071.60     3683.13   1842.29 o 
 -16   4  16    10350.13     7581.16   2110.27 o 
 -14   4  16     9802.71     8688.39   1041.99 o 
 -12   4  16     1561.11     1441.22    318.72 o 
 -10   4  16    13316.77    12901.37   1148.69 o 
  -8   4  16      599.00      674.12    186.75 o 
  -6   4  16     7515.81     7894.41   1105.18 o 
  -4   4  16       48.00      110.97     99.65 o 
  -2   4  16     8520.69     9626.17   1910.64 o 
   0   4  16      738.68      496.01    266.88 o 
   2   4  16     8967.67     8136.40   2154.82 o 
 -21   5  16     4024.93     2931.17    729.40 o 
 -19   5  16     1498.55     1145.35    309.88 o 
 -17   5  16     1293.10      934.76    282.82 o 
 -15   5  16      214.75      248.65    125.31 o 
 -13   5  16    16292.11     6708.11   4151.05 o 
 -11   5  16     3998.09     3506.80    653.04 o 
  -9   5  16     2524.90     2760.86    740.16 o 
  -7   5  16     6281.53     5216.92   1363.99 o 
  -5   5  16       18.71      149.34    180.11 o 
  -3   5  16      571.11      300.33    214.53 o 
 -31   1  17    19939.46    18217.41   3880.15 o 
 -29   1  17     4713.06     3954.51    968.02 o 
 -27   1  17    26173.24    27507.78   3918.10 o 
 -25   1  17     2421.19     2439.48    355.11 o 
 -23   1  17    13939.16    13420.34   1882.25 o 
 -21   1  17    12344.62    12743.49   1320.42 o 
 -19   1  17    22596.40     1585.56  12508.46 o 
 -17   1  17    15151.47     1286.56   5251.84 o 
 -15   1  17     3087.30     3002.31    346.62 o 
 -13   1  17    35225.77    37496.54   1839.33 o 
 -11   1  17    20001.30    21215.25   1255.62 o 
  -9   1  17    19110.81    19877.32   1071.46 o 
  -7   1  17      292.17      213.95     65.71 o 
  -5   1  17    84559.46    87114.69   1483.80 o 
  -3   1  17      656.26      585.10    104.82 o 
  -1   1  17    32169.49    34200.13   2442.72 o 
   1   1  17     3088.01     2550.44    279.54 o 
   3   1  17    21139.45    22146.70   2257.93 o 
   5   1  17     5724.56     4516.13   1160.62 o 
 -30   2  17     3810.97     3276.48    973.75 o 
 -28   2  17    22182.27    22250.60   2605.65 o 
 -26   2  17     4979.49     4621.13    829.88 o 
 -24   2  17    23708.25    23738.99   2136.64 o 
 -22   2  17      615.86      621.01    214.85 o 
 -20   2  17    28368.57     3341.87  13803.89 o 
 -18   2  17       17.11       53.78     65.99 o 
 -16   2  17    40455.54    40031.81   2758.03 o 
 -14   2  17      980.73      904.51    160.88 o 
 -12   2  17    36984.97    38125.78   2093.55 o 
 -10   2  17    19167.94    19944.38   1291.09 o 
  -8   2  17    19278.80    20428.79   1112.08 o 
  -6   2  17    25823.29    26993.86   1247.42 o 
  -4   2  17    20608.46    21241.37   1772.53 o 
  -2   2  17    25884.49    26166.88   2036.76 o 
   0   2  17     5735.23     5131.40    524.91 o 
   2   2  17    30002.45    31386.04   2797.40 o 
   4   2  17      482.43      309.86    132.43 o 
 -29   3  17      453.42      359.28    167.09 o 
 -27   3  17      648.09      679.46    224.17 o 
 -25   3  17      247.89      281.19    174.23 o 
 -23   3  17       28.85       13.60    109.18 o 
 -21   3  17       16.15      114.18    106.31 o 
 -19   3  17      322.19      344.55     96.27 o 
 -17   3  17      116.01      152.43     65.66 o 
 -15   3  17     1450.99     1679.50    241.29 o 
 -13   3  17     1251.73     1224.07    180.79 o 
 -11   3  17      132.54      190.15    114.08 o 
  -9   3  17     1361.92     1216.66    187.87 o 
  -7   3  17       65.58      128.41     93.84 o 
  -5   3  17     2033.14     1863.98    299.23 o 
  -3   3  17      289.35      207.32    131.38 o 
  -1   3  17      102.24      159.01    118.08 o 
   1   3  17       38.85       27.34    129.89 o 
   3   3  17      363.56      312.61    226.29 o 
 -26   4  17     1079.97      724.41    223.61 o 
 -24   4  17    12361.39     9828.83   1902.67 o 
 -22   4  17       16.40      133.91     87.58 o 
 -20   4  17    18889.84    20118.01   2935.51 o 
 -18   4  17      331.34      176.06    136.15 o 
 -16   4  17     6711.70     1240.72   2908.84 o 
 -14   4  17     5188.94     5132.25    614.01 o 
 -12   4  17    29647.35    31155.83   2284.54 o 
 -10   4  17     6743.66     6613.72    773.34 o 
  -8   4  17     7429.04     7087.45   1371.08 o 
  -6   4  17    15683.88    15510.91   2066.74 o 
  -4   4  17     6547.16     6893.06   1198.01 o 
  -2   4  17     5599.37     6168.26   1219.45 o 
   0   4  17     2696.66     2518.58    500.11 o 
 -19   5  17    12112.61    10737.02   2433.69 o 
 -17   5  17    16984.71     6007.42   5602.57 o 
 -15   5  17     3906.75     3740.27    816.25 o 
 -13   5  17    16624.01     8143.60   6309.56 o 
 -11   5  17     3508.81     3160.80   1107.32 o 
  -9   5  17    19300.29    18304.60   3494.44 o 
  -7   5  17        3.50      123.09    163.92 o 
  -5   5  17    27467.69    27526.94   5767.84 o 
 -32   0  18      765.57      469.86    338.23 o 
 -30   0  18    26292.54    24439.83   7995.51 o 
 -28   0  18    14858.41    15096.62   2557.66 o 
 -26   0  18    38329.13    39669.83   4900.00 o 
 -24   0  18     5100.75     5692.40   1321.54 o 
 -22   0  18    24089.36    23237.71   3248.07 o 
 -20   0  18    16513.51     2635.85   9389.41 o 
 -16   0  18    47448.67    45398.30   2768.94 o 
 -14   0  18    17570.91    17465.30   1338.73 o 
 -12   0  18    72673.19    73412.31   4111.47 o 
 -10   0  18     6948.23     7049.93    817.44 o 
  -8   0  18    36594.64    38045.97   1740.57 o 
  -6   0  18     1701.02     1700.38    273.98 o 
  -4   0  18    38426.39    41198.09   3191.78 o 
  -2   0  18      113.41      142.96    138.79 o 
   0   0  18    19390.80    21261.82   2604.18 o 
   2   0  18     2153.58     2114.87    447.63 o 
   4   0  18    28205.20    29136.61   2579.32 o 
 -31   1  18     1571.54     1378.65    401.08 o 
 -29   1  18     4597.54     4834.82    959.61 o 
 -27   1  18     7255.13     7234.65   1555.23 o 
 -25   1  18     6167.38     6039.70   1182.08 o 
 -23   1  18    25441.31    25377.66   2344.64 o 
 -21   1  18     3090.53     2591.92    438.02 o 
 -19   1  18    24647.37     1388.94  13204.97 o 
 -17   1  18      665.46      660.88    137.70 o 
 -15   1  18    15458.56    16357.94   1094.40 o 
 -13   1  18      893.46      821.83    143.62 o 
 -11   1  18     4180.61     4552.06    470.94 o 
  -9   1  18      542.16      557.44    106.63 o 
  -7   1  18     8923.92     9048.99    726.51 o 
  -5   1  18    13086.68    13503.83   1008.86 o 
  -3   1  18     4694.17     4205.85    515.44 o 
  -1   1  18     5619.18     5272.23    566.58 o 
   1   1  18       26.75      122.16     83.17 o 
   3   1  18     1262.50      928.19    258.97 o 
 -30   2  18     1029.32      750.54    302.66 o 
 -28   2  18       56.37      166.81    115.47 o 
 -26   2  18    13107.75    12200.99   1410.16 o 
 -24   2  18     1153.75     1059.89    187.85 o 
 -22   2  18    11882.06    11353.79   1202.82 o 
 -20   2  18    22395.46     7925.21   7200.91 o 
 -18   2  18     1292.42      760.76    317.02 o 
 -16   2  18     5596.35     5146.75    626.76 o 
 -14   2  18      840.98      684.11    139.51 o 
 -12   2  18     2322.66     2331.08    324.82 o 
 -10   2  18     8244.97     8024.31    648.43 o 
  -8   2  18     8921.26     9377.33    862.64 o 
  -6   2  18      918.26      797.54    148.34 o 
  -4   2  18    15376.20    16370.08   1103.58 o 
  -2   2  18     1104.55      949.26    181.34 o 
   0   2  18     1149.19      931.92    195.58 o 
   2   2  18      781.25      766.86    169.51 o 
 -27   3  18    34759.13    35617.06   2509.04 o 
 -25   3  18     1827.47     1440.87    342.78 o 
 -23   3  18    16282.09    17179.73   1925.43 o 
 -21   3  18     1704.05     1291.90    270.18 o 
 -17   3  18     2064.03     1208.11    560.83 o 
 -15   3  18    54226.67    54092.42   4279.76 o 
 -13   3  18     9360.23     9221.08    721.84 o 
 -11   3  18    36237.56    39665.93   2109.28 o 
  -9   3  18     9030.84     8394.33   1164.34 o 
  -7   3  18     9302.73     8723.72   1883.00 o 
  -5   3  18     3379.57     3278.53    718.27 o 
  -3   3  18    28378.59    29342.01   3180.53 o 
  -1   3  18     6895.32     6251.63   1280.72 o 
   1   3  18     7048.80     5956.98   1409.16 o 
 -24   4  18     3934.50     3344.36    524.52 o 
 -22   4  18    11038.62    11072.16   1303.69 o 
 -20   4  18    19019.55    20063.15   2575.26 o 
 -18   4  18     1863.94     1353.08    421.84 o 
 -16   4  18    10716.63     2678.20   3588.29 o 
 -14   4  18     1769.00     1479.78    265.61 o 
 -12   4  18     2986.32     2720.76    353.10 o 
 -10   4  18     2484.88     1958.99    503.14 o 
  -8   4  18    12763.81    12491.96   2193.47 o 
  -6   4  18      261.80      728.35   1654.54 o 
  -4   4  18    10083.96     9993.37   3010.66 o 
  -2   4  18     1481.86     1056.08    316.49 o 
 -17   5  18      291.73      220.75    125.69 o 
 -15   5  18       50.35       97.18    133.55 o 
 -13   5  18      105.33       93.54    135.09 o 
 -11   5  18     2331.84     1853.37    506.04 o 
  -9   5  18      421.69      380.34    179.87 o 
 -31   1  19       39.37       47.65    167.04 o 
 -29   1  19    13050.48    13876.93   2474.10 o 
 -27   1  19     1542.62     1537.34    396.12 o 
 -25   1  19    30029.65    31722.55   3430.59 o 
 -23   1  19     1176.68     1518.97    356.04 o 
 -21   1  19    10248.64     3149.08   3903.06 o 
 -19   1  19    19487.39     1227.25   9033.88 o 
 -17   1  19    16457.79    16799.08   1624.75 o 
 -15   1  19    15149.06    16604.60   1387.02 o 
 -13   1  19     7947.94     7753.14    919.51 o 
 -11   1  19    37437.00    38765.57   2576.53 o 
  -9   1  19     4435.42     4208.26    403.15 o 
  -7   1  19    22287.95    23263.69   1555.40 o 
  -5   1  19      275.70      203.79     87.21 o 
  -3   1  19    23691.16    23669.09   2151.78 o 
  -1   1  19     1008.24      803.58    144.33 o 
   1   1  19    14205.40    12948.55   1465.56 o 
 -30   2  19     5818.47     4629.33   1673.80 o 
 -28   2  19     5646.38     4739.92   1888.42 o 
 -26   2  19    23836.99    23455.62   4399.88 o 
 -24   2  19     3008.86     2508.60    349.59 o 
 -22   2  19    15273.00    16335.47   1430.24 o 
 -20   2  19        5.99       14.78     86.22 o 
 -18   2  19    44776.41     1224.87  23986.09 o 
 -16   2  19      220.85      225.91     73.78 o 
 -14   2  19    40230.33    42975.52   3083.27 o 
 -12   2  19     4151.15     4288.54    481.88 o 
 -10   2  19    17216.01    17750.03   1324.03 o 
  -8   2  19     9467.76     9420.08    804.09 o 
  -6   2  19    28522.67    28447.68   2174.59 o 
  -4   2  19    16604.14    15568.39   1773.43 o 
  -2   2  19    11552.11    11744.82   1385.35 o 
   0   2  19     9792.66     8665.81   1616.73 o 
 -27   3  19      612.28      562.17    227.46 o 
 -25   3  19       32.96       97.86    103.31 o 
 -23   3  19      371.55      272.82    123.75 o 
 -21   3  19      155.00      182.84     94.13 o 
 -19   3  19       19.72       44.46     95.61 o 
 -17   3  19       33.84      131.48    103.84 o 
 -15   3  19      223.81      156.94     94.15 o 
 -13   3  19        4.45      108.61     88.20 o 
 -11   3  19       47.68      173.70    105.27 o 
  -9   3  19      278.04      194.53    102.10 o 
  -7   3  19       37.35       75.94    156.76 o 
  -5   3  19      158.39      122.69    110.58 o 
  -3   3  19      610.04      261.79    124.79 o 
  -1   3  19      130.52      138.48    131.43 o 
 -22   4  19    10193.63     9401.45   1944.05 o 
 -20   4  19      140.98       73.09     81.78 o 
 -18   4  19    23385.76    16125.43   5673.83 o 
 -16   4  19       24.40      307.63   1007.57 o 
 -14   4  19    12490.58    12877.95   1490.84 o 
 -12   4  19     3749.02     3282.71    589.36 o 
 -10   4  19    26663.13    26568.88   3823.20 o 
  -8   4  19     4459.41     3714.12   1121.21 o 
  -6   4  19    15504.08    15126.45   3561.68 o 
 -30   0  20       17.95       53.18    295.52 o 
 -28   0  20    42368.17    44797.34   8699.87 o 
 -26   0  20     3806.56     4430.13   1916.93 o 
 -24   0  20    67526.44    76882.25   2876.71 o 
 -22   0  20    13518.55    13306.09   1722.54 o 
 -20   0  20     6179.31     1444.75   2919.86 o 
 -18   0  20    11860.43    14398.37   3479.08 o 
 -16   0  20    22174.29    22728.93   2247.60 o 
 -14   0  20     7203.15     8605.52   1110.71 o 
 -12   0  20    16755.14    16432.01   2010.26 o 
 -10   0  20    30499.77    30159.64   2529.28 o 
  -8   0  20    16295.92    15945.26   1409.61 o 
  -6   0  20    29497.39    28725.74   3372.32 o 
  -4   0  20      402.23      481.03    147.77 o 
  -2   0  20    34900.78    35281.73   4664.84 o 
   0   0  20      112.81      210.89    154.70 o 
 -29   1  20     5704.68     5080.31   1985.42 o 
 -27   1  20     1530.40     1371.93    439.42 o 
 -25   1  20     4354.10     4027.51    739.39 o 
 -23   1  20     2465.43     2565.36    433.32 o 
 -21   1  20     6364.28     1366.46   2907.89 o 
 -19   1  20     1529.80      733.94    373.33 o 
 -17   1  20    35671.21    37222.16   3080.87 o 
 -15   1  20      228.97      140.01     80.67 o 
 -13   1  20     6855.10     6561.65    655.30 o 
 -11   1  20      877.08      715.87    117.64 o 
  -9   1  20     1862.19     1991.98    275.06 o 
  -7   1  20      316.88      297.55    102.65 o 
  -5   1  20     7677.98     6740.00    967.80 o 
  -3   1  20     3283.41     2748.94    456.82 o 
  -1   1  20     7684.72     6843.11    844.80 o 
 -28   2  20     2202.40     1505.48    746.20 o 
 -26   2  20     1558.91     1529.70    466.96 o 
 -24   2  20     5388.03     5492.94    839.86 o 
 -22   2  20       24.60      157.66     66.82 o 
 -20   2  20     9358.24     3068.99   2815.91 o 
 -18   2  20    10075.22     9492.05   1105.92 o 
 -16   2  20     8633.09     8064.15   1083.46 o 
 -14   2  20     5076.75     5645.65    580.96 o 
 -12   2  20      131.89      146.48     97.11 o 
 -10   2  20     5218.23     4829.31    434.20 o 
  -8   2  20      119.76      119.09     77.56 o 
  -6   2  20      521.16      303.33    112.08 o 
  -4   2  20      800.44      612.27    218.49 o 
  -2   2  20     9377.93     7174.14   2015.49 o 
 -25   3  20    35953.93    37885.82   1400.54 o 
 -23   3  20     4972.45     4025.33    889.25 o 
 -21   3  20    22945.33     3237.24  10112.23 o 
 -19   3  20      391.85      233.66    132.37 o 
 -17   3  20    21628.70     3405.83   8580.28 o 
 -15   3  20     1950.23     1520.17    271.85 o 
 -13   3  20    13870.32    14826.58   1856.72 o 
 -11   3  20      182.50      150.84    194.15 o 
  -9   3  20    37580.52    37440.31   4008.06 o 
  -7   3  20     5367.90     4738.00   1192.90 o 
  -5   3  20    16178.80    16485.87   1952.33 o 
 -20   4  20    12384.10     1877.84   4560.31 o 
 -18   4  20     6696.38     2384.81   1865.02 o 
 -16   4  20     8173.76     2667.10   2689.97 o 
 -14   4  20    12905.81    11602.29   1592.21 o 
 -12   4  20     1453.18     1208.93    322.33 o 
 -10   4  20     3193.28     3121.67    824.40 o 
 -29   1  21      219.21      222.96    221.54 o 
 -27   1  21    19984.83    22152.70   2041.66 o 
 -25   1  21     1605.94     1613.36    394.09 o 
 -23   1  21    22549.46    24485.89   2754.84 o 
 -21   1  21     3129.44      848.87   1280.94 o 
 -19   1  21    13472.88    14766.78   1796.55 o 
 -17   1  21    14339.92    14567.33   1464.88 o 
 -15   1  21    24181.62    23390.00   1806.31 o 
 -13   1  21    17588.42    16227.04   1542.05 o 
 -11   1  21     5462.41     5185.51    516.45 o 
  -9   1  21    27727.25    26439.48   2189.37 o 
  -7   1  21     7024.40     6240.78    826.10 o 
  -5   1  21    13654.19    14242.72   1773.34 o 
  -3   1  21      105.92      157.04    111.89 o 
 -28   2  21     8664.59     9342.35   2501.17 o 
 -26   2  21     4471.12     4187.44   1473.60 o 
 -24   2  21    20074.50    23686.75   3342.30 o 
 -22   2  21     4932.82     1501.91   1393.52 o 
 -20   2  21    27052.63     3231.64  10262.62 o 
 -18   2  21       97.02       85.16     85.57 o 
 -16   2  21    44657.74    49355.48   2806.83 o 
 -14   2  21      108.63      154.42    107.02 o 
 -12   2  21    29742.39    30189.94   3366.90 o 
 -10   2  21     1340.31     1108.92    192.11 o 
  -8   2  21    26233.35    26779.30   3484.61 o 
  -6   2  21     7580.58     7092.43   1056.51 o 
  -4   2  21    15829.12    14474.49   2643.30 o 
 -25   3  21      102.37      129.54    152.01 o 
 -23   3  21      215.63      238.38    146.68 o 
 -21   3  21      180.39      158.85     82.75 o 
 -19   3  21      161.22      127.27    101.28 o 
 -17   3  21      110.05      194.40     92.61 o 
 -15   3  21      181.32      161.02    104.68 o 
 -13   3  21      493.22      399.20    137.69 o 
 -11   3  21        1.52       55.14    111.39 o 
  -9   3  21       56.88      106.58    118.42 o 
  -7   3  21      328.86      138.70    194.32 o 
 -28   0  22        3.72      -20.92    272.85 o 
 -26   0  22    29657.23    33274.81   4104.11 o 
 -24   0  22     1590.46     1630.14    744.46 o 
 -22   0  22    32036.05    37862.73   7584.05 o 
 -20   0  22      510.69      487.30    229.27 o 
 -18   0  22    22396.10    23685.18   2638.36 o 
 -16   0  22    20567.76    22467.89   2517.78 o 
 -14   0  22     9118.60     9511.28   1515.25 o 
 -12   0  22    12142.01    11892.16   1952.75 o 
 -10   0  22     7067.37     7040.58   1516.69 o 
  -8   0  22    14891.25    14279.50   3442.58 o 
  -6   0  22    10826.99     9605.50   1874.31 o 
 -27   1  22     3892.42     3952.89    735.36 o 
 -25   1  22     1552.08     1054.92    404.40 o 
 -23   1  22     7178.44     1096.57   2817.61 o 
 -21   1  22       16.17      176.82    140.44 o 
 -19   1  22     2211.73     2274.64    455.50 o 
 -17   1  22     1547.05     1448.41    318.75 o 
 -15   1  22    13222.97    13199.90   1660.54 o 
 -13   1  22     1321.39     1066.48    185.68 o 
 -11   1  22    11413.35    11177.52   1202.76 o 
  -9   1  22     1908.45     1370.69    253.44 o 
  -7   1  22     5142.38     4598.95    714.52 o 
  -5   1  22     5129.84     3968.57    561.06 o 
 -26   2  22     7389.09     7694.33   1662.80 o 
 -24   2  22     3554.75     3023.58   1021.60 o 
 -22   2  22     5010.40     1090.16   2075.53 o 
 -20   2  22      378.53      239.33    118.42 o 
 -18   2  22     1510.26     1362.88    336.52 o 
 -16   2  22       77.33      114.91     90.68 o 
 -14   2  22    12118.88    11492.10   1705.85 o 
 -12   2  22     4887.49     4158.22    790.21 o 
 -10   2  22     2266.18     1931.62    482.39 o 
  -8   2  22     8343.26     7282.58   1485.48 o 
 -21   3  22    10800.63     2600.61   2845.68 o 
 -19   3  22    23790.19     1612.59   9058.31 o 
 -17   3  22       65.58      133.29     73.55 o 
 -15   3  22    18925.35    18303.98   3256.03 o 
 -13   3  22        7.12      216.98    139.57 o 
 -11   3  22    10525.23    10660.87   2032.42 o 
 -25   1  23    16286.86    16695.94   3957.43 o 
 -23   1  23     1895.00     1325.99    558.96 o 
 -21   1  23    22916.88     1558.77  10655.99 o 
 -19   1  23     1186.25     1087.77    301.48 o 
 -17   1  23    14826.77    14444.12   2404.23 o 
 -15   1  23    14447.67    13856.81   2190.61 o 
 -13   1  23    13899.34    13754.80   1344.64 o 
 -11   1  23     8108.59     9095.46   1221.67 o 
  -9   1  23     4815.84     4432.65    686.67 o 
 -22   2  23    23464.12     1249.93  10149.98 o 
 -20   2  23     6710.92     1357.73   2815.02 o 
 -18   2  23    21239.37    21226.81   2010.46 o 
 -16   2  23      795.65      575.14    209.34 o 
 -14   2  23    28969.06    30976.36   5409.55 o 
 -12   2  23      517.37      404.68    166.80 o 
 -24   0  24    16222.44    17515.67   6211.08 o 
 -22   0  24       32.18       21.79    214.45 o 
 -20   0  24    23140.65    27583.29   7736.61 o 
 -18   0  24       53.29      265.88    312.95 o 
 -16   0  24    21511.92    21534.35   7597.13 o 
 -14   0  24    18852.71    18278.44   7659.02 o 
 -12   0  24    18355.92    16079.64   3715.32 o 
 -23   1  24     3183.85     2926.52    660.87 o 
 -21   1  24     8305.14     8420.89   2145.12 o 
 -19   1  24      801.33      506.57    169.42 o 
 -17   1  24     9395.88     8916.86   1679.89 o 
 -15   1  24       82.81       59.59    127.67 o 
 -13   1  24     5034.63     4516.99    670.86 o 
                                                 
